# Supplementary material for: How does serif vs sans serif typeface impact the usability of e-commerce websites?
Source: PeerJ Comput Sci. 2022 Nov 18;8:e1139. doi: 10.7717/peerj-cs.1139 (PMC9680897; doi:10.7717/peerj-cs.1139)
Supplement: Supplemental Information 1 — The answers to the questionnaire: the time each user was on each page, the user agent they used, and mouse information. [file peerj-cs-08-1139-s001.zip › raw_data.csv]

objectId	gender	times	ACL	questions	lang	updatedAt	font	reading_comprehension	mouse_tracking	user_agent	completion_date	createdAt	birthday
ahDWEAUI4N	male	[["First Task",7044],["Shopping",5840],["Product",9342],["Cart",2117],["Second Task",7360],["Potatoes",56466],["Questionnaire",70377]]	null	[1,"4",2,"4",3,"1",4,"1",5,"3",6,"2",7,"1",8,"1",9,"1"]	en	Wed Jul 06 2022 20:37:01 GMT+0200 (heure d’été d’Europe centrale)	"Roboto Serif"	correct	[{"mouse_pos":[199,5247],"mouse_target":"","is_clicked":1,"click_pos":[199,5247],"click_target":"","page":"Shopping"},{"mouse_pos":[199,5247],"mouse_target":"","is_clicked":0,"click_pos":[199,5247],"click_target":"","page":"Shopping"},{"mouse_pos":[199,5247],"mouse_target":"","is_clicked":0,"click_pos":[199,5247],"click_target":"","page":"Shopping"},{"mouse_pos":[199,5247],"mouse_target":"","is_c…	Mozilla/5.0 (Linux; Android 11; RMX2170) AppleWebKit/537.36 (KHTML, like Gecko) Chrome/102.0.0.0 Mobile Safari/537.36	Wed Jul 06 2022 20:36:58 GMT+0200 (heure d’été d’Europe centrale)	Wed Jul 06 2022 20:37:01 GMT+0200 (heure d’été d’Europe centrale)	14/08/1997
OkpXURQV2t	male	[["First Task",7417],["Shopping",7121],["Product",6117],["Cart",4502],["Second Task",8525],["Potatoes",41065],["Questionnaire",113840],["Questionnaire",1657132542684]]	null	[1,"3",2,"4",3,"3",4,"2",5,"2",6,"1",7,"1",8,"3",9,"3"]	es	Wed Jul 06 2022 20:37:36 GMT+0200 (heure d’été d’Europe centrale)	"Roboto Serif"	correct	[{"mouse_pos":[158,121],"mouse_target":"","is_clicked":1,"click_pos":[158,121],"click_target":"","page":"First Task"},{"mouse_pos":[158,121],"mouse_target":"","is_clicked":0,"click_pos":[158,121],"click_target":"","page":"First Task"},{"mouse_pos":[158,121],"mouse_target":"","is_clicked":0,"click_pos":[158,121],"click_target":"","page":"First Task"},{"mouse_pos":[158,121],"mouse_target":"","is_cl…	Mozilla/5.0 (iPhone; CPU iPhone OS 15_5 like Mac OS X) AppleWebKit/605.1.15 (KHTML, like Gecko) Mobile/15E148 [LinkedInApp]/9.22.9151.2	Wed Jul 06 2022 20:37:36 GMT+0200 (heure d’été d’Europe centrale)	Wed Jul 06 2022 20:37:36 GMT+0200 (heure d’été d’Europe centrale)	27/10/1999
RxXB07vJYm	male	[["First Task",7417],["Shopping",7121],["Product",6117],["Cart",4502],["Second Task",8525],["Potatoes",41065],["Questionnaire",113840]]	null	[1,"3",2,"4",3,"3",4,"2",5,"2",6,"1",7,"1",8,"3",9,"3"]	es	Wed Jul 06 2022 20:37:35 GMT+0200 (heure d’été d’Europe centrale)	"Roboto Serif"	correct	[{"mouse_pos":[158,121],"mouse_target":"","is_clicked":1,"click_pos":[158,121],"click_target":"","page":"First Task"},{"mouse_pos":[158,121],"mouse_target":"","is_clicked":0,"click_pos":[158,121],"click_target":"","page":"First Task"},{"mouse_pos":[158,121],"mouse_target":"","is_clicked":0,"click_pos":[158,121],"click_target":"","page":"First Task"},{"mouse_pos":[158,121],"mouse_target":"","is_cl…	Mozilla/5.0 (iPhone; CPU iPhone OS 15_5 like Mac OS X) AppleWebKit/605.1.15 (KHTML, like Gecko) Mobile/15E148 [LinkedInApp]/9.22.9151.2	Wed Jul 06 2022 20:37:34 GMT+0200 (heure d’été d’Europe centrale)	Wed Jul 06 2022 20:37:35 GMT+0200 (heure d’été d’Europe centrale)	27/10/1999
Sa5gEItqqr	male	[["First Task",13523],["Shopping",7988],["Product",5373],["Cart",2583],["Second Task",12995],["Potatoes",53493],["Questionnaire",130885]]	null	[1,"5",2,"5",3,"4",4,"4",5,"8",6,"4",7,"1",8,"4",9,"4"]	es	Wed Jul 06 2022 20:58:34 GMT+0200 (heure d’été d’Europe centrale)	"Times New Roman"	correct	[{"mouse_pos":[504,153],"mouse_target":"","is_clicked":0,"click_pos":[0,0],"click_target":"","page":"First Task"},{"mouse_pos":[504,216],"mouse_target":"","is_clicked":0,"click_pos":[0,0],"click_target":"","page":"First Task"},{"mouse_pos":[506,230],"mouse_target":"","is_clicked":0,"click_pos":[0,0],"click_target":"","page":"First Task"},{"mouse_pos":[531,236],"mouse_target":"","is_clicked":0,"cl…	Mozilla/5.0 (Windows NT 10.0; Win64; x64) AppleWebKit/537.36 (KHTML, like Gecko) Chrome/102.0.5005.115 Safari/537.36 OPR/88.0.4412.53	Wed Jul 06 2022 20:58:34 GMT+0200 (heure d’été d’Europe centrale)	Wed Jul 06 2022 20:58:34 GMT+0200 (heure d’été d’Europe centrale)	12/07/1999
xXqKGQprf7	male	[["First Task",14580],["Shopping",14112],["Product",13089],["Cart",2950],["Second Task",14689],["Potatoes",76892],["Questionnaire",78658]]	null	[1,"3",2,"3",3,"2",4,"4",5,"4",6,"2",7,"1",8,"2",9,"1"]	es	Wed Jul 06 2022 21:02:12 GMT+0200 (heure d’été d’Europe centrale)	"Roboto Serif"	wrong	[{"mouse_pos":[136,119],"mouse_target":"","is_clicked":0,"click_pos":[0,0],"click_target":"","page":"First Task"},{"mouse_pos":[136,119],"mouse_target":"","is_clicked":1,"click_pos":[136,119],"click_target":"","page":"First Task"},{"mouse_pos":[136,119],"mouse_target":"","is_clicked":0,"click_pos":[136,119],"click_target":"","page":"First Task"},{"mouse_pos":[136,119],"mouse_target":"","is_clicke…	Mozilla/5.0 (iPhone; CPU iPhone OS 15_5 like Mac OS X) AppleWebKit/605.1.15 (KHTML, like Gecko) Mobile/15E148 [LinkedInApp]/9.22.9151.2	Wed Jul 06 2022 21:02:11 GMT+0200 (heure d’été d’Europe centrale)	Wed Jul 06 2022 21:02:12 GMT+0200 (heure d’été d’Europe centrale)	05/11/1998
QA8y702xTy	male	[["First Task",62821],["Shopping",8960],["Product",5870],["Cart",2838],["Second Task",26490],["Potatoes",68820],["Questionnaire",169620]]	null	[1,"4",2,"4",3,"2",4,"3",5,"3",6,"2",7,"2",8,"3",9,"3"]	en	Wed Jul 06 2022 21:06:43 GMT+0200 (heure d’été d’Europe centrale)	"Roboto Serif"	correct	[{"mouse_pos":[138,825],"mouse_target":"addToCart","is_clicked":1,"click_pos":[138,825],"click_target":"addToCart","page":"Product"},{"mouse_pos":[138,825],"mouse_target":"addToCart","is_clicked":0,"click_pos":[138,825],"click_target":"addToCart","page":"Product"},{"mouse_pos":[138,825],"mouse_target":"addToCart","is_clicked":0,"click_pos":[138,825],"click_target":"addToCart","page":"Product"},{"…	Mozilla/5.0 (Linux; Android 10; H8416) AppleWebKit/537.36 (KHTML, like Gecko) Chrome/103.0.0.0 Mobile Safari/537.36	Wed Jul 06 2022 21:06:41 GMT+0200 (heure d’été d’Europe centrale)	Wed Jul 06 2022 21:06:43 GMT+0200 (heure d’été d’Europe centrale)	24/12/1997
x2dT8PBZdA	female	[["First Task",12735],["Shopping",22952],["Product",6876],["Cart",2705],["Second Task",16691],["Potatoes",69862],["Questionnaire",96268]]	null	[1,"5",2,"5",3,"3",4,"3",5,"6",6,"2",7,"4",8,"5",9,"5"]	en	Wed Jul 06 2022 21:24:32 GMT+0200 (heure d’été d’Europe centrale)	Roboto	correct	[{"mouse_pos":[88,85],"mouse_target":"","is_clicked":1,"click_pos":[88,85],"click_target":"","page":"Shopping"},{"mouse_pos":[88,85],"mouse_target":"","is_clicked":0,"click_pos":[88,85],"click_target":"","page":"Shopping"},{"mouse_pos":[88,85],"mouse_target":"","is_clicked":0,"click_pos":[88,85],"click_target":"","page":"Shopping"},{"mouse_pos":[88,85],"mouse_target":"","is_clicked":0,"click_pos"…	Mozilla/5.0 (iPhone; CPU iPhone OS 15_5 like Mac OS X) AppleWebKit/605.1.15 (KHTML, like Gecko) Mobile/15E148 LightSpeed [FBAN/MessengerLiteForiOS;FBAV/367.0.0.11.112;FBBV/378971178;FBDV/iPhone12,1;FBMD/iPhone;FBSN/iOS;FBSV/15.5;FBSS/2;FBCR/;FBID/phone;FBLC/en-GB;FBOP/0]	Wed Jul 06 2022 21:24:31 GMT+0200 (heure d’été d’Europe centrale)	Wed Jul 06 2022 21:24:32 GMT+0200 (heure d’été d’Europe centrale)	18/07/2001
Ebg74lfEpc	male	[["First Task",18346],["Shopping",27941],["Product",8553],["Cart",3731],["Second Task",15070],["Potatoes",62410],["Questionnaire",91875]]	null	[1,"4",2,"2",3,"4",4,"4",5,"6",6,"4",7,"2",8,"5",9,"2"]	es	Wed Jul 06 2022 21:26:25 GMT+0200 (heure d’été d’Europe centrale)	"Roboto Serif"	correct	[{"mouse_pos":[134,117],"mouse_target":"","is_clicked":1,"click_pos":[134,117],"click_target":"","page":"First Task"},{"mouse_pos":[134,117],"mouse_target":"","is_clicked":0,"click_pos":[134,117],"click_target":"","page":"First Task"},{"mouse_pos":[134,117],"mouse_target":"","is_clicked":0,"click_pos":[134,117],"click_target":"","page":"First Task"},{"mouse_pos":[134,117],"mouse_target":"","is_cl…	Mozilla/5.0 (Linux; Android 11; SAMSUNG SM-A307FN) AppleWebKit/537.36 (KHTML, like Gecko) SamsungBrowser/17.0 Chrome/96.0.4664.104 Mobile Safari/537.36	Wed Jul 06 2022 21:26:21 GMT+0200 (heure d’été d’Europe centrale)	Wed Jul 06 2022 21:26:25 GMT+0200 (heure d’été d’Europe centrale)	23/10/1998
bjhlKRZnGf	male	[["First Task",18346],["Shopping",27941],["Product",8553],["Cart",3731],["Second Task",15070],["Potatoes",62410],["Questionnaire",91875],["Questionnaire",1657135491751]]	null	[1,"4",2,"2",3,"4",4,"4",5,"6",6,"4",7,"2",8,"5",9,"2"]	es	Wed Jul 06 2022 21:26:25 GMT+0200 (heure d’été d’Europe centrale)	"Roboto Serif"	correct	[{"mouse_pos":[134,117],"mouse_target":"","is_clicked":1,"click_pos":[134,117],"click_target":"","page":"First Task"},{"mouse_pos":[134,117],"mouse_target":"","is_clicked":0,"click_pos":[134,117],"click_target":"","page":"First Task"},{"mouse_pos":[134,117],"mouse_target":"","is_clicked":0,"click_pos":[134,117],"click_target":"","page":"First Task"},{"mouse_pos":[134,117],"mouse_target":"","is_cl…	Mozilla/5.0 (Linux; Android 11; SAMSUNG SM-A307FN) AppleWebKit/537.36 (KHTML, like Gecko) SamsungBrowser/17.0 Chrome/96.0.4664.104 Mobile Safari/537.36	Wed Jul 06 2022 21:26:23 GMT+0200 (heure d’été d’Europe centrale)	Wed Jul 06 2022 21:26:25 GMT+0200 (heure d’été d’Europe centrale)	23/10/1998
WvjCez1McT	male	[["First Task",22362],["Shopping",8463],["Product",8748],["Cart",3355],["Second Task",15780],["Potatoes",64429],["Questionnaire",71616]]	null	[1,"3",2,"3",3,"3",4,"3",5,"7",6,"3",7,"3",8,"4",9,"4"]	en	Wed Jul 06 2022 21:26:55 GMT+0200 (heure d’été d’Europe centrale)	"Roboto Serif"	correct	[{"mouse_pos":[128,844],"mouse_target":"addToCart","is_clicked":1,"click_pos":[128,844],"click_target":"addToCart","page":"Product"},{"mouse_pos":[128,844],"mouse_target":"addToCart","is_clicked":0,"click_pos":[128,844],"click_target":"addToCart","page":"Product"},{"mouse_pos":[128,844],"mouse_target":"addToCart","is_clicked":0,"click_pos":[128,844],"click_target":"addToCart","page":"Product"},{"…	Mozilla/5.0 (iPhone; CPU iPhone OS 15_5 like Mac OS X) AppleWebKit/605.1.15 (KHTML, like Gecko) Mobile/15E148 [LinkedInApp]/9.22.9151.2	Wed Jul 06 2022 21:26:54 GMT+0200 (heure d’été d’Europe centrale)	Wed Jul 06 2022 21:26:55 GMT+0200 (heure d’été d’Europe centrale)	18/03/1980
s3GUE39ESe	female	[["First Task",29046],["Shopping",12515],["Product",9286],["Cart",6075],["Second Task",12941],["Potatoes",39950],["Questionnaire",89620]]	null	[1,"5",2,"5",3,"4",4,"4",5,"6",6,"1",7,"2",8,"4",9,"5"]	en	Wed Jul 06 2022 21:28:44 GMT+0200 (heure d’été d’Europe centrale)	"Roboto Serif"	correct	[{"mouse_pos":[181,278],"mouse_target":"","is_clicked":1,"click_pos":[181,278],"click_target":"","page":"Shopping"},{"mouse_pos":[181,278],"mouse_target":"","is_clicked":0,"click_pos":[181,278],"click_target":"","page":"Shopping"},{"mouse_pos":[181,278],"mouse_target":"","is_clicked":0,"click_pos":[181,278],"click_target":"","page":"Shopping"},{"mouse_pos":[181,278],"mouse_target":"","is_clicked"…	Mozilla/5.0 (Linux; Android 8.1.0; Aquaris V) AppleWebKit/537.36 (KHTML, like Gecko) Chrome/103.0.0.0 Mobile Safari/537.36	Wed Jul 06 2022 21:28:40 GMT+0200 (heure d’été d’Europe centrale)	Wed Jul 06 2022 21:28:44 GMT+0200 (heure d’été d’Europe centrale)	13/07/1999
MkjH8CWS1Q	female	[["First Task",16583],["Shopping",15101],["Product",18221],["Cart",4595],["Second Task",3485],["Potatoes",10078],["Questionnaire",94240]]	null	[1,"4",2,"4",3,"4",4,"4",5,"7",6,"4",7,"3",8,"3",9,"3"]	en	Wed Jul 06 2022 21:36:40 GMT+0200 (heure d’été d’Europe centrale)	"Roboto Serif"	correct	[{"mouse_pos":[201,5490],"mouse_target":"","is_clicked":1,"click_pos":[201,5490],"click_target":"","page":"Shopping"},{"mouse_pos":[201,5490],"mouse_target":"","is_clicked":0,"click_pos":[201,5490],"click_target":"","page":"Shopping"},{"mouse_pos":[201,5490],"mouse_target":"","is_clicked":0,"click_pos":[201,5490],"click_target":"","page":"Shopping"},{"mouse_pos":[201,5490],"mouse_target":"","is_c…	Mozilla/5.0 (Linux; Android 12; SAMSUNG SM-A528B) AppleWebKit/537.36 (KHTML, like Gecko) SamsungBrowser/17.0 Chrome/96.0.4664.104 Mobile Safari/537.36	Wed Jul 06 2022 21:36:38 GMT+0200 (heure d’été d’Europe centrale)	Wed Jul 06 2022 21:36:40 GMT+0200 (heure d’été d’Europe centrale)	05/05/2022
GAxck9Y7P2	female	[["First Task",727673],["Shopping",9299],["Product",4630],["Cart",7470],["Second Task",18254],["Potatoes",67218],["Questionnaire",204929]]	null	[1,"4",2,"4",3,"5",4,"3",5,"5",6,"3",7,"3",8,"5",9,"5"]	en	Wed Jul 06 2022 21:40:12 GMT+0200 (heure d’été d’Europe centrale)	Roboto	wrong	[{"mouse_pos":[788,127],"mouse_target":"lang-en","is_clicked":0,"click_pos":[0,0],"click_target":"","page":"First Task"},{"mouse_pos":[788,127],"mouse_target":"lang-en","is_clicked":0,"click_pos":[0,0],"click_target":"","page":"First Task"},{"mouse_pos":[789,126],"mouse_target":"lang-en","is_clicked":0,"click_pos":[0,0],"click_target":"","page":"First Task"},{"mouse_pos":[783,123],"mouse_target":…	Mozilla/5.0 (Windows NT 10.0; Win64; x64) AppleWebKit/537.36 (KHTML, like Gecko) Chrome/103.0.5060.66 Safari/537.36 Edg/103.0.1264.44	Wed Jul 06 2022 21:40:26 GMT+0200 (heure d’été d’Europe centrale)	Wed Jul 06 2022 21:40:12 GMT+0200 (heure d’été d’Europe centrale)	20/09/2001
GJm1T36HWh	male	[["First Task",10464],["Shopping",6549],["Product",5167],["Cart",2763],["Second Task",11648],["Potatoes",52620],["Questionnaire",59363]]	null	[1,"4",2,"4",3,"2",4,"2",5,"4",6,"1",7,"2",8,"4",9,"5"]	en	Wed Jul 06 2022 21:43:08 GMT+0200 (heure d’été d’Europe centrale)	"Times New Roman"	correct	[{"mouse_pos":[111,831],"mouse_target":"addToCart","is_clicked":1,"click_pos":[111,831],"click_target":"addToCart","page":"Product"},{"mouse_pos":[111,831],"mouse_target":"addToCart","is_clicked":0,"click_pos":[111,831],"click_target":"addToCart","page":"Product"},{"mouse_pos":[111,831],"mouse_target":"addToCart","is_clicked":0,"click_pos":[111,831],"click_target":"addToCart","page":"Product"},{"…	Mozilla/5.0 (Linux; Android 12; SAMSUNG SM-G980F) AppleWebKit/537.36 (KHTML, like Gecko) SamsungBrowser/17.0 Chrome/96.0.4664.104 Mobile Safari/537.36	Wed Jul 06 2022 21:43:11 GMT+0200 (heure d’été d’Europe centrale)	Wed Jul 06 2022 21:43:08 GMT+0200 (heure d’été d’Europe centrale)	17/01/2000
Y3YyqY0CIQ	male	[["First Task",20813],["Shopping",2775],["Product",3160],["Cart",4700],["Second Task",7675],["Potatoes",29624],["Questionnaire",69681]]	null	[1,"4",2,"4",3,"1",4,"1",5,"5",6,"1",7,"2",8,"5",9,"3"]	en	Wed Jul 06 2022 21:49:32 GMT+0200 (heure d’été d’Europe centrale)	serif	wrong	[{"mouse_pos":[846,343],"mouse_target":"","is_clicked":0,"click_pos":[0,0],"click_target":"","page":"First Task"},{"mouse_pos":[878,369],"mouse_target":"","is_clicked":0,"click_pos":[0,0],"click_target":"","page":"First Task"},{"mouse_pos":[445,52],"mouse_target":"","is_clicked":0,"click_pos":[0,0],"click_target":"","page":"First Task"},{"mouse_pos":[410,3],"mouse_target":"","is_clicked":0,"click…	Mozilla/5.0 (Windows NT 10.0; Win64; x64; rv:102.0) Gecko/20100101 Firefox/102.0	Wed Jul 06 2022 21:49:32 GMT+0200 (heure d’été d’Europe centrale)	Wed Jul 06 2022 21:49:32 GMT+0200 (heure d’été d’Europe centrale)	09/03/2001
5GD0vtLxUK	female	[["First Task",29381],["Shopping",5844],["Product",3890],["Cart",2912],["Second Task",17635],["Potatoes",46109],["Questionnaire",59777]]	null	[1,"5",2,"5",3,"3",4,"3",5,"7",6,"3",7,"2",8,"4",9,"4"]	en	Wed Jul 06 2022 21:50:29 GMT+0200 (heure d’été d’Europe centrale)	serif	wrong	[{"mouse_pos":[440,311],"mouse_target":"","is_clicked":0,"click_pos":[0,0],"click_target":"","page":"First Task"},{"mouse_pos":[440,311],"mouse_target":"","is_clicked":0,"click_pos":[0,0],"click_target":"","page":"First Task"},{"mouse_pos":[457,311],"mouse_target":"","is_clicked":0,"click_pos":[0,0],"click_target":"","page":"First Task"},{"mouse_pos":[569,283],"mouse_target":"","is_clicked":0,"cl…	Mozilla/5.0 (Windows NT 10.0; Win64; x64; rv:102.0) Gecko/20100101 Firefox/102.0	Wed Jul 06 2022 21:50:25 GMT+0200 (heure d’été d’Europe centrale)	Wed Jul 06 2022 21:50:29 GMT+0200 (heure d’été d’Europe centrale)	23/05/2001
yflLP2E66v	female	[["First Task",8130],["Shopping",8407],["Product",5618],["Cart",5084],["Second Task",19754],["Potatoes",44125],["Questionnaire",90057],["Questionnaire",1657137060037]]	null	[1,"4",2,"4",3,"3",4,"4",5,"8",6,"4",7,"3",8,"3",9,"3"]	en	Wed Jul 06 2022 21:52:30 GMT+0200 (heure d’été d’Europe centrale)	"Roboto Serif"	wrong	[{"mouse_pos":[135,843],"mouse_target":"addToCart","is_clicked":0,"click_pos":[0,0],"click_target":"","page":"Product"},{"mouse_pos":[135,843],"mouse_target":"addToCart","is_clicked":1,"click_pos":[135,843],"click_target":"addToCart","page":"Product"},{"mouse_pos":[135,843],"mouse_target":"addToCart","is_clicked":0,"click_pos":[135,843],"click_target":"addToCart","page":"Product"},{"mouse_pos":[1…	Mozilla/5.0 (iPhone; CPU iPhone OS 15_5 like Mac OS X) AppleWebKit/605.1.15 (KHTML, like Gecko) Mobile/15E148 LightSpeed [FBAN/MessengerLiteForiOS;FBAV/367.0.0.11.112;FBBV/378971178;FBDV/iPhone13,2;FBMD/iPhone;FBSN/iOS;FBSV/15.5;FBSS/3;FBCR/;FBID/phone;FBLC/en-GB;FBOP/0]	Wed Jul 06 2022 21:52:30 GMT+0200 (heure d’été d’Europe centrale)	Wed Jul 06 2022 21:52:30 GMT+0200 (heure d’été d’Europe centrale)	25/03/2001
itflT0nlNA	female	[["First Task",8130],["Shopping",8407],["Product",5618],["Cart",5084],["Second Task",19754],["Potatoes",44125],["Questionnaire",90057]]	null	[1,"4",2,"4",3,"3",4,"4",5,"8",6,"4",7,"3",8,"3",9,"3"]	en	Wed Jul 06 2022 21:52:30 GMT+0200 (heure d’été d’Europe centrale)	"Roboto Serif"	wrong	[{"mouse_pos":[135,843],"mouse_target":"addToCart","is_clicked":0,"click_pos":[0,0],"click_target":"","page":"Product"},{"mouse_pos":[135,843],"mouse_target":"addToCart","is_clicked":1,"click_pos":[135,843],"click_target":"addToCart","page":"Product"},{"mouse_pos":[135,843],"mouse_target":"addToCart","is_clicked":0,"click_pos":[135,843],"click_target":"addToCart","page":"Product"},{"mouse_pos":[1…	Mozilla/5.0 (iPhone; CPU iPhone OS 15_5 like Mac OS X) AppleWebKit/605.1.15 (KHTML, like Gecko) Mobile/15E148 LightSpeed [FBAN/MessengerLiteForiOS;FBAV/367.0.0.11.112;FBBV/378971178;FBDV/iPhone13,2;FBMD/iPhone;FBSN/iOS;FBSV/15.5;FBSS/3;FBCR/;FBID/phone;FBLC/en-GB;FBOP/0]	Wed Jul 06 2022 21:52:29 GMT+0200 (heure d’été d’Europe centrale)	Wed Jul 06 2022 21:52:30 GMT+0200 (heure d’été d’Europe centrale)	25/03/2001
MSPalkP3zn	male	[["First Task",16515],["Shopping",4236],["Product",5913],["Cart",2188],["Second Task",15281],["Potatoes",52661],["Questionnaire",86650]]	null	[1,"4",2,"2",3,"1",4,"1",5,"2",6,"2",7,"1",8,"1",9,"4"]	en	Wed Jul 06 2022 21:56:38 GMT+0200 (heure d’été d’Europe centrale)	Roboto Serif	correct	[{"mouse_pos":[710,25],"mouse_target":"","is_clicked":0,"click_pos":[0,0],"click_target":"","page":"First Task"},{"mouse_pos":[718,66],"mouse_target":"","is_clicked":0,"click_pos":[0,0],"click_target":"","page":"First Task"},{"mouse_pos":[726,97],"mouse_target":"lang-es","is_clicked":0,"click_pos":[0,0],"click_target":"","page":"First Task"},{"mouse_pos":[739,140],"mouse_target":"lang-en","is_cli…	Mozilla/5.0 (Windows NT 10.0; Win64; x64; rv:102.0) Gecko/20100101 Firefox/102.0	Wed Jul 06 2022 21:56:44 GMT+0200 (heure d’été d’Europe centrale)	Wed Jul 06 2022 21:56:38 GMT+0200 (heure d’été d’Europe centrale)	26/06/2001
HCuLRU7q6z	male	[["First Task",12724],["Shopping",14177],["Product",6566],["Cart",2350],["Second Task",16508],["Potatoes",60707],["Questionnaire",69611]]	null	[1,"5",2,"5",3,"5",4,"5",5,"10",6,"5",7,"4",8,"5",9,"4"]	en	Wed Jul 06 2022 21:56:42 GMT+0200 (heure d’été d’Europe centrale)	"Roboto Serif"	correct	[{"mouse_pos":[148,832],"mouse_target":"addToCart","is_clicked":1,"click_pos":[148,832],"click_target":"addToCart","page":"Product"},{"mouse_pos":[148,832],"mouse_target":"addToCart","is_clicked":0,"click_pos":[148,832],"click_target":"addToCart","page":"Product"},{"mouse_pos":[148,832],"mouse_target":"addToCart","is_clicked":0,"click_pos":[148,832],"click_target":"addToCart","page":"Product"},{"…	Mozilla/5.0 (Linux; Android 12; M2102J20SG Build/SKQ1.211006.001; wv) AppleWebKit/537.36 (KHTML, like Gecko) Version/4.0 Chrome/102.0.5005.125 Mobile Safari/537.36 [FB_IAB/Orca-Android;FBAV/367.0.0.9.112;]	Wed Jul 06 2022 21:56:40 GMT+0200 (heure d’été d’Europe centrale)	Wed Jul 06 2022 21:56:42 GMT+0200 (heure d’été d’Europe centrale)	27/08/2000
ATjsMzd5f1	female	[["First Task",25380],["Shopping",7273],["Product",8219],["Cart",2103],["Second Task",27825],["Potatoes",49878],["Questionnaire",74818]]	null	[1,"5",2,"5",3,"3",4,"2",5,"1",6,"2",7,"2",8,"5",9,"1"]	en	Wed Jul 06 2022 21:57:18 GMT+0200 (heure d’été d’Europe centrale)	Roboto	wrong	[{"mouse_pos":[122,835],"mouse_target":"addToCart","is_clicked":1,"click_pos":[122,835],"click_target":"addToCart","page":"Product"},{"mouse_pos":[122,835],"mouse_target":"addToCart","is_clicked":0,"click_pos":[122,835],"click_target":"addToCart","page":"Product"},{"mouse_pos":[122,835],"mouse_target":"addToCart","is_clicked":0,"click_pos":[122,835],"click_target":"addToCart","page":"Product"},{"…	Mozilla/5.0 (Linux; Android 10; Mi 9T Build/QKQ1.190825.002; wv) AppleWebKit/537.36 (KHTML, like Gecko) Version/4.0 Chrome/103.0.5060.70 Mobile Safari/537.36 [FB_IAB/Orca-Android;FBAV/367.0.0.9.112;]	Wed Jul 06 2022 21:57:16 GMT+0200 (heure d’été d’Europe centrale)	Wed Jul 06 2022 21:57:18 GMT+0200 (heure d’été d’Europe centrale)	20/08/1999
Jl8n8OM3FD	female	[["First Task",8322],["Shopping",4678],["Product",7236],["Cart",4448],["Second Task",15762],["Potatoes",54213],["Questionnaire",197454]]	null	[1,"5",2,"5",3,"3",4,"2",5,"8",6,"2",7,"2",8,"4",9,"4"]	en	Wed Jul 06 2022 21:59:20 GMT+0200 (heure d’été d’Europe centrale)	Roboto	correct	[{"mouse_pos":[129,847],"mouse_target":"addToCart","is_clicked":1,"click_pos":[129,847],"click_target":"addToCart","page":"Product"},{"mouse_pos":[129,847],"mouse_target":"addToCart","is_clicked":0,"click_pos":[129,847],"click_target":"addToCart","page":"Product"},{"mouse_pos":[129,847],"mouse_target":"addToCart","is_clicked":0,"click_pos":[129,847],"click_target":"addToCart","page":"Product"},{"…	Mozilla/5.0 (iPhone; CPU iPhone OS 15_5 like Mac OS X) AppleWebKit/605.1.15 (KHTML, like Gecko) Mobile/15E148 LightSpeed [FBAN/MessengerLiteForiOS;FBAV/367.0.0.11.112;FBBV/378971178;FBDV/iPhone12,1;FBMD/iPhone;FBSN/iOS;FBSV/15.5;FBSS/2;FBCR/;FBID/phone;FBLC/en-GB;FBOP/0]	Wed Jul 06 2022 21:59:19 GMT+0200 (heure d’été d’Europe centrale)	Wed Jul 06 2022 21:59:20 GMT+0200 (heure d’été d’Europe centrale)	19/03/2003
3M1AgrtYfJ	male	[["First Task",55315],["Shopping",9192],["Product",10025],["Cart",2269],["Second Task",282075],["Potatoes",13725],["Questionnaire",136847]]	null	[1,"3",2,"3",3,"3",4,"3",5,"6",6,"2",7,"2",8,"4",9,"5"]	en	Wed Jul 06 2022 22:00:27 GMT+0200 (heure d’été d’Europe centrale)	sans-serif	wrong	[{"mouse_pos":[188,262],"mouse_target":"","is_clicked":1,"click_pos":[188,262],"click_target":"","page":"Shopping"},{"mouse_pos":[188,262],"mouse_target":"","is_clicked":0,"click_pos":[188,262],"click_target":"","page":"Shopping"},{"mouse_pos":[188,262],"mouse_target":"","is_clicked":0,"click_pos":[188,262],"click_target":"","page":"Shopping"},{"mouse_pos":[188,262],"mouse_target":"","is_clicked"…	Mozilla/5.0 (Linux; Android 12; IN2013 Build/RKQ1.211119.001; wv) AppleWebKit/537.36 (KHTML, like Gecko) Version/4.0 Chrome/102.0.5005.125 Mobile Safari/537.36 [FB_IAB/Orca-Android;FBAV/367.0.0.9.112;]	Wed Jul 06 2022 22:00:24 GMT+0200 (heure d’été d’Europe centrale)	Wed Jul 06 2022 22:00:27 GMT+0200 (heure d’été d’Europe centrale)	08/08/1957
Qn8TfpTA0M	male	[["First Task",55315],["Shopping",9192],["Product",10025],["Cart",2269],["Second Task",282075],["Potatoes",13725],["Questionnaire",136847],["Questionnaire",1657137488314]]	null	[1,"3",2,"3",3,"3",4,"3",5,"6",6,"2",7,"2",8,"4",9,"5"]	en	Wed Jul 06 2022 22:00:27 GMT+0200 (heure d’été d’Europe centrale)	sans-serif	wrong	[{"mouse_pos":[188,262],"mouse_target":"","is_clicked":1,"click_pos":[188,262],"click_target":"","page":"Shopping"},{"mouse_pos":[188,262],"mouse_target":"","is_clicked":0,"click_pos":[188,262],"click_target":"","page":"Shopping"},{"mouse_pos":[188,262],"mouse_target":"","is_clicked":0,"click_pos":[188,262],"click_target":"","page":"Shopping"},{"mouse_pos":[188,262],"mouse_target":"","is_clicked"…	Mozilla/5.0 (Linux; Android 12; IN2013 Build/RKQ1.211119.001; wv) AppleWebKit/537.36 (KHTML, like Gecko) Version/4.0 Chrome/102.0.5005.125 Mobile Safari/537.36 [FB_IAB/Orca-Android;FBAV/367.0.0.9.112;]	Wed Jul 06 2022 22:00:25 GMT+0200 (heure d’été d’Europe centrale)	Wed Jul 06 2022 22:00:27 GMT+0200 (heure d’été d’Europe centrale)	08/08/1957
sR98kwYV8p	male	[["First Task",12597],["Shopping",8658],["Product",11295],["Cart",2095],["Second Task",1331],["Potatoes",47987],["Questionnaire",97884]]	null	[1,"5",2,"5",3,"4",4,"4",5,"4",6,"4",7,"3",8,"3",9,"5"]	fr	Wed Jul 06 2022 22:00:58 GMT+0200 (heure d’été d’Europe centrale)	Roboto	wrong	[{"mouse_pos":[272,111],"mouse_target":"","is_clicked":1,"click_pos":[272,111],"click_target":"","page":"First Task"},{"mouse_pos":[272,111],"mouse_target":"","is_clicked":0,"click_pos":[272,111],"click_target":"","page":"First Task"},{"mouse_pos":[272,111],"mouse_target":"","is_clicked":0,"click_pos":[272,111],"click_target":"","page":"First Task"},{"mouse_pos":[272,111],"mouse_target":"","is_cl…	Mozilla/5.0 (Linux; Android 12; SM-A315G) AppleWebKit/537.36 (KHTML, like Gecko) Chrome/103.0.0.0 Mobile Safari/537.36	Wed Jul 06 2022 22:00:56 GMT+0200 (heure d’été d’Europe centrale)	Wed Jul 06 2022 22:00:58 GMT+0200 (heure d’été d’Europe centrale)	02/02/1998
JEKEmHg78X	male	[["First Task",18407],["Shopping",6948],["Product",4852],["Cart",2284],["Second Task",20958],["Potatoes",78649],["Questionnaire",84423]]	null	[1,"3",2,"3",3,"4",4,"4",5,"7",6,"2",7,"3",8,"3",9,"2"]	es	Wed Jul 06 2022 22:05:52 GMT+0200 (heure d’été d’Europe centrale)	Roboto	wrong	[{"mouse_pos":[309,117],"mouse_target":"","is_clicked":0,"click_pos":[0,0],"click_target":"","page":"First Task"},{"mouse_pos":[309,117],"mouse_target":"","is_clicked":1,"click_pos":[309,117],"click_target":"","page":"First Task"},{"mouse_pos":[309,117],"mouse_target":"","is_clicked":0,"click_pos":[309,117],"click_target":"","page":"First Task"},{"mouse_pos":[309,117],"mouse_target":"","is_clicke…	Mozilla/5.0 (Macintosh; Intel Mac OS X 10_15_6) AppleWebKit/605.1.15 (KHTML, like Gecko) Mobile/15E148 [LinkedInApp]/9.22.9151.2	Wed Jul 06 2022 22:05:51 GMT+0200 (heure d’été d’Europe centrale)	Wed Jul 06 2022 22:05:52 GMT+0200 (heure d’été d’Europe centrale)	21/07/1976
ipSUmNfGaI	male	[["First Task",18407],["Shopping",6948],["Product",4852],["Cart",2284],["Second Task",20958],["Potatoes",78649],["Questionnaire",84423],["Questionnaire",1657137867770]]	null	[1,"3",2,"3",3,"4",4,"4",5,"7",6,"2",7,"3",8,"3",9,"2"]	es	Wed Jul 06 2022 22:05:52 GMT+0200 (heure d’été d’Europe centrale)	Roboto	wrong	[{"mouse_pos":[309,117],"mouse_target":"","is_clicked":0,"click_pos":[0,0],"click_target":"","page":"First Task"},{"mouse_pos":[309,117],"mouse_target":"","is_clicked":1,"click_pos":[309,117],"click_target":"","page":"First Task"},{"mouse_pos":[309,117],"mouse_target":"","is_clicked":0,"click_pos":[309,117],"click_target":"","page":"First Task"},{"mouse_pos":[309,117],"mouse_target":"","is_clicke…	Mozilla/5.0 (Macintosh; Intel Mac OS X 10_15_6) AppleWebKit/605.1.15 (KHTML, like Gecko) Mobile/15E148 [LinkedInApp]/9.22.9151.2	Wed Jul 06 2022 22:05:52 GMT+0200 (heure d’été d’Europe centrale)	Wed Jul 06 2022 22:05:52 GMT+0200 (heure d’été d’Europe centrale)	21/07/1976
JSeTR3kbth	male	[["First Task",11818],["Shopping",18158],["Product",5650],["Cart",2947],["Second Task",36166],["Potatoes",62095],["Questionnaire",89046]]	null	[1,"4",2,"4",3,"5",4,"5",5,"7",6,"3",7,"3",8,"5",9,"5"]	en	Wed Jul 06 2022 22:09:36 GMT+0200 (heure d’été d’Europe centrale)	"Roboto Serif"	wrong	[{"mouse_pos":[206,271],"mouse_target":"","is_clicked":1,"click_pos":[206,271],"click_target":"","page":"Shopping"},{"mouse_pos":[206,271],"mouse_target":"","is_clicked":0,"click_pos":[206,271],"click_target":"","page":"Shopping"},{"mouse_pos":[206,271],"mouse_target":"","is_clicked":0,"click_pos":[206,271],"click_target":"","page":"Shopping"},{"mouse_pos":[206,271],"mouse_target":"","is_clicked"…	Mozilla/5.0 (Linux; Android 8.0.0; SM-G935F) AppleWebKit/537.36 (KHTML, like Gecko) Chrome/101.0.0.0 Mobile Safari/537.36	Wed Jul 06 2022 22:09:33 GMT+0200 (heure d’été d’Europe centrale)	Wed Jul 06 2022 22:09:36 GMT+0200 (heure d’été d’Europe centrale)	05/09/2001
wDVeBeX79o	male	[["First Task",17304],["Shopping",28251],["Product",4924],["Cart",2715],["Second Task",18257],["Potatoes",63967],["Questionnaire",63064]]	null	[1,"2",2,"4",3,"2",4,"2",5,"5",6,"2",7,"1",8,"1",9,"4"]	en	Wed Jul 06 2022 22:09:47 GMT+0200 (heure d’été d’Europe centrale)	"Roboto Serif"	wrong	[{"mouse_pos":[319,344],"mouse_target":"","is_clicked":1,"click_pos":[319,344],"click_target":"","page":"Shopping"},{"mouse_pos":[319,344],"mouse_target":"","is_clicked":0,"click_pos":[319,344],"click_target":"","page":"Shopping"},{"mouse_pos":[319,344],"mouse_target":"","is_clicked":0,"click_pos":[319,344],"click_target":"","page":"Shopping"},{"mouse_pos":[319,344],"mouse_target":"","is_clicked"…	Mozilla/5.0 (iPhone; CPU iPhone OS 15_5 like Mac OS X) AppleWebKit/605.1.15 (KHTML, like Gecko) Mobile/15E148 LightSpeed [FBAN/MessengerLiteForiOS;FBAV/353.0.0.8.116;FBBV/357731461;FBDV/iPhone14,5;FBMD/iPhone;FBSN/iOS;FBSV/15.5;FBSS/3;FBCR/;FBID/phone;FBLC/en-GB;FBOP/0]	Wed Jul 06 2022 22:09:46 GMT+0200 (heure d’été d’Europe centrale)	Wed Jul 06 2022 22:09:47 GMT+0200 (heure d’été d’Europe centrale)	25/07/2002
uHhYTuNB4Q	female	[["First Task",9215],["Shopping",15992],["Product",4801],["Cart",2107],["Second Task",12088],["Potatoes",60686],["Questionnaire",63090]]	null	[1,"5",2,"5",3,"4",4,"4",5,"4",6,"3",7,"3",8,"4",9,"5"]	en	Wed Jul 06 2022 22:10:46 GMT+0200 (heure d’été d’Europe centrale)	"Roboto Serif"	wrong	[{"mouse_pos":[121,282],"mouse_target":"","is_clicked":1,"click_pos":[121,282],"click_target":"","page":"Shopping"},{"mouse_pos":[121,282],"mouse_target":"","is_clicked":0,"click_pos":[121,282],"click_target":"","page":"Shopping"},{"mouse_pos":[121,282],"mouse_target":"","is_clicked":0,"click_pos":[121,282],"click_target":"","page":"Shopping"},{"mouse_pos":[121,282],"mouse_target":"","is_clicked"…	Mozilla/5.0 (iPhone; CPU iPhone OS 15_4_1 like Mac OS X) AppleWebKit/605.1.15 (KHTML, like Gecko) Mobile/15E148 LightSpeed [FBAN/MessengerLiteForiOS;FBAV/360.1.0.28.109;FBBV/369327353;FBDV/iPhone13,2;FBMD/iPhone;FBSN/iOS;FBSV/15.4.1;FBSS/3;FBCR/;FBID/phone;FBLC/en-GB;FBOP/0]	Wed Jul 06 2022 22:10:45 GMT+0200 (heure d’été d’Europe centrale)	Wed Jul 06 2022 22:10:46 GMT+0200 (heure d’été d’Europe centrale)	22/09/2000
AA0lYnzMiC	female	[["First Task",16642],["Shopping",13466],["Product",8269],["Cart",2596],["Second Task",14733],["Potatoes",6653],["Questionnaire",66080]]	null	[1,"5",2,"5",3,"5",4,"4",5,"10",6,"5",7,"5",8,"5",9,"5"]	en	Wed Jul 06 2022 22:10:48 GMT+0200 (heure d’été d’Europe centrale)	"Roboto Serif"	wrong	[{"mouse_pos":[207,105],"mouse_target":"","is_clicked":0,"click_pos":[0,0],"click_target":"","page":"First Task"},{"mouse_pos":[207,105],"mouse_target":"","is_clicked":1,"click_pos":[207,105],"click_target":"","page":"First Task"},{"mouse_pos":[207,105],"mouse_target":"","is_clicked":0,"click_pos":[207,105],"click_target":"","page":"First Task"},{"mouse_pos":[207,105],"mouse_target":"","is_clicke…	Mozilla/5.0 (iPhone; CPU iPhone OS 15_5 like Mac OS X) AppleWebKit/605.1.15 (KHTML, like Gecko) Mobile/15E148 LightSpeed [FBAN/MessengerLiteForiOS;FBAV/367.0.0.11.112;FBBV/378971178;FBDV/iPhone13,2;FBMD/iPhone;FBSN/iOS;FBSV/15.5;FBSS/3;FBCR/;FBID/phone;FBLC/en-GB;FBOP/0]	Wed Jul 06 2022 22:10:47 GMT+0200 (heure d’été d’Europe centrale)	Wed Jul 06 2022 22:10:48 GMT+0200 (heure d’été d’Europe centrale)	09/11/2002
i04mJUfdVB	female	[["First Task",17741],["Shopping",15389],["Product",6747],["Cart",6537],["Second Task",10121],["Potatoes",52624],["Questionnaire",66110]]	null	[1,"3",2,"3",3,"1",4,"1",5,"0",6,"1",7,"1",8,"1",9,"3"]	es	Wed Jul 06 2022 22:11:50 GMT+0200 (heure d’été d’Europe centrale)	Roboto	correct	[{"mouse_pos":[123,122],"mouse_target":"","is_clicked":1,"click_pos":[123,122],"click_target":"","page":"First Task"},{"mouse_pos":[123,122],"mouse_target":"","is_clicked":0,"click_pos":[123,122],"click_target":"","page":"First Task"},{"mouse_pos":[123,122],"mouse_target":"","is_clicked":0,"click_pos":[123,122],"click_target":"","page":"First Task"},{"mouse_pos":[123,122],"mouse_target":"","is_cl…	Mozilla/5.0 (iPhone; CPU iPhone OS 15_5 like Mac OS X) AppleWebKit/605.1.15 (KHTML, like Gecko) Mobile/19F77 [FBAN/FBIOS;FBDV/iPhone14,2;FBMD/iPhone;FBSN/iOS;FBSV/15.5;FBSS/3;FBID/phone;FBLC/es_ES;FBOP/5]	Wed Jul 06 2022 22:11:49 GMT+0200 (heure d’été d’Europe centrale)	Wed Jul 06 2022 22:11:50 GMT+0200 (heure d’été d’Europe centrale)	08/01/1984
Am61QrCY8I	male	[["First Task",12846],["Shopping",4339],["Product",8165],["Cart",4609],["Second Task",18669],["Potatoes",117925],["Questionnaire",124292]]	null	[1,"5",2,"5",3,"4",4,"1",5,"9",6,"4",7,"5",8,"5",9,"5"]	es	Wed Jul 06 2022 22:12:34 GMT+0200 (heure d’été d’Europe centrale)	Roboto	correct	[{"mouse_pos":[212,548],"mouse_target":"","is_clicked":1,"click_pos":[212,548],"click_target":"","page":"First Task"},{"mouse_pos":[212,548],"mouse_target":"","is_clicked":0,"click_pos":[212,548],"click_target":"","page":"First Task"},{"mouse_pos":[212,548],"mouse_target":"","is_clicked":0,"click_pos":[212,548],"click_target":"","page":"First Task"},{"mouse_pos":[212,548],"mouse_target":"","is_cl…	Mozilla/5.0 (Linux; Android 11; SAMSUNG SM-A705FN) AppleWebKit/537.36 (KHTML, like Gecko) SamsungBrowser/17.0 Chrome/96.0.4664.104 Mobile Safari/537.36	Wed Jul 06 2022 22:12:31 GMT+0200 (heure d’été d’Europe centrale)	Wed Jul 06 2022 22:12:34 GMT+0200 (heure d’été d’Europe centrale)	13/01/1975
dNELxXLfu9	male	[["First Task",7810],["Shopping",14829],["Product",11717],["Cart",2693],["Second Task",18123],["Potatoes",62662],["Questionnaire",78465]]	null	[1,"4",2,"4",3,"4",4,"4",5,"8",6,"3",7,"2",8,"4",9,"4"]	en	Wed Jul 06 2022 22:12:49 GMT+0200 (heure d’été d’Europe centrale)	"Roboto Serif"	wrong	[{"mouse_pos":[233,6280],"mouse_target":"","is_clicked":0,"click_pos":[0,0],"click_target":"","page":"Shopping"},{"mouse_pos":[233,6280],"mouse_target":"","is_clicked":1,"click_pos":[233,6280],"click_target":"","page":"Shopping"},{"mouse_pos":[233,6280],"mouse_target":"","is_clicked":0,"click_pos":[233,6280],"click_target":"","page":"Shopping"},{"mouse_pos":[233,6280],"mouse_target":"","is_clicke…	Mozilla/5.0 (iPhone; CPU iPhone OS 15_5 like Mac OS X) AppleWebKit/605.1.15 (KHTML, like Gecko) Version/15.5 Mobile/15E148 Safari/604.1	Wed Jul 06 2022 22:12:48 GMT+0200 (heure d’été d’Europe centrale)	Wed Jul 06 2022 22:12:49 GMT+0200 (heure d’été d’Europe centrale)	05/08/1975
7q27u8RUIH	female	[["First Task",10978],["Shopping",12348],["Product",25515],["Cart",2460],["Second Task",21730],["Potatoes",106936],["Questionnaire",60926]]	null	[1,"5",2,"5",3,"5",4,"5",5,"10",6,"5",7,"4",8,"5",9,"5"]	en	Wed Jul 06 2022 22:13:43 GMT+0200 (heure d’été d’Europe centrale)	"Roboto Serif"	correct	[{"mouse_pos":[124,828],"mouse_target":"addToCart","is_clicked":1,"click_pos":[124,828],"click_target":"addToCart","page":"Product"},{"mouse_pos":[124,828],"mouse_target":"addToCart","is_clicked":0,"click_pos":[124,828],"click_target":"addToCart","page":"Product"},{"mouse_pos":[124,828],"mouse_target":"addToCart","is_clicked":0,"click_pos":[124,828],"click_target":"addToCart","page":"Product"},{"…	Mozilla/5.0 (Linux; Android 11; SM-M127F) AppleWebKit/537.36 (KHTML, like Gecko) Chrome/103.0.0.0 Mobile Safari/537.36	Wed Jul 06 2022 22:13:42 GMT+0200 (heure d’été d’Europe centrale)	Wed Jul 06 2022 22:13:43 GMT+0200 (heure d’été d’Europe centrale)	14/05/1988
XYCgGCPkK7	female	[["First Task",41252],["Shopping",27300],["Product",11817],["Cart",9870],["Second Task",23233],["Potatoes",111965],["Questionnaire",114461]]	null	[1,"5",2,"5",3,"5",4,"4",5,"10",6,"5",7,"4",8,"5",9,"5"]	es	Wed Jul 06 2022 22:15:47 GMT+0200 (heure d’été d’Europe centrale)	Roboto	correct	[{"mouse_pos":[386,647],"mouse_target":"","is_clicked":1,"click_pos":[386,647],"click_target":"","page":"First Task"},{"mouse_pos":[386,647],"mouse_target":"","is_clicked":0,"click_pos":[386,647],"click_target":"","page":"First Task"},{"mouse_pos":[386,647],"mouse_target":"","is_clicked":0,"click_pos":[386,647],"click_target":"","page":"First Task"},{"mouse_pos":[386,647],"mouse_target":"","is_cl…	Mozilla/5.0 (Linux; Android 11; Redmi Note 8 Pro) AppleWebKit/537.36 (KHTML, like Gecko) Chrome/103.0.0.0 Mobile Safari/537.36	Wed Jul 06 2022 22:15:44 GMT+0200 (heure d’été d’Europe centrale)	Wed Jul 06 2022 22:15:47 GMT+0200 (heure d’été d’Europe centrale)	24/04/1977
9U0DqibpXb	female	[["First Task",6534],["Shopping",4312],["Product",5143],["Cart",2165],["Second Task",13586],["Potatoes",47861],["Questionnaire",52851]]	null	[1,"4",2,"5",3,"5",4,"5",5,"10",6,"5",7,"5",8,"5",9,"5"]	en	Wed Jul 06 2022 22:18:04 GMT+0200 (heure d’été d’Europe centrale)	"Roboto Serif"	correct	[{"mouse_pos":[146,833],"mouse_target":"addToCart","is_clicked":1,"click_pos":[146,833],"click_target":"addToCart","page":"Product"},{"mouse_pos":[146,833],"mouse_target":"addToCart","is_clicked":0,"click_pos":[146,833],"click_target":"addToCart","page":"Product"},{"mouse_pos":[146,833],"mouse_target":"addToCart","is_clicked":0,"click_pos":[146,833],"click_target":"addToCart","page":"Product"},{"…	Mozilla/5.0 (Linux; Android 10; Redmi Note 8 Pro Build/QP1A.190711.020; wv) AppleWebKit/537.36 (KHTML, like Gecko) Version/4.0 Chrome/101.0.4951.41 Mobile Safari/537.36 [FB_IAB/Orca-Android;FBAV/359.0.0.6.112;]	Wed Jul 06 2022 22:18:02 GMT+0200 (heure d’été d’Europe centrale)	Wed Jul 06 2022 22:18:04 GMT+0200 (heure d’été d’Europe centrale)	11/05/2004
yG8zuxJrty	male	[["First Task",3977],["Shopping",2583],["Product",9828],["Cart",3049],["Second Task",15555],["Potatoes",72108],["Questionnaire",66283]]	null	[1,"3",2,"4",3,"3",4,"3",5,"6",6,"3",7,"3",8,"4",9,"2"]	es	Wed Jul 06 2022 22:25:06 GMT+0200 (heure d’été d’Europe centrale)	Roboto Serif	correct	[{"mouse_pos":[168,831],"mouse_target":"addToCart","is_clicked":1,"click_pos":[168,831],"click_target":"addToCart","page":"Product"},{"mouse_pos":[168,831],"mouse_target":"addToCart","is_clicked":0,"click_pos":[168,831],"click_target":"addToCart","page":"Product"},{"mouse_pos":[168,831],"mouse_target":"addToCart","is_clicked":0,"click_pos":[168,831],"click_target":"addToCart","page":"Product"},{"…	Mozilla/5.0 (Android 11; Mobile; rv:102.0) Gecko/102.0 Firefox/102.0	Wed Jul 06 2022 22:25:04 GMT+0200 (heure d’été d’Europe centrale)	Wed Jul 06 2022 22:25:06 GMT+0200 (heure d’été d’Europe centrale)	09/12/1981
cMXyw4IZQY	female	[["First Task",16376],["Shopping",20854],["Product",7889],["Cart",7009],["Second Task",18719],["Potatoes",92223],["Questionnaire",102868]]	null	[1,"4",2,"4",3,"3",4,"3",5,"9",6,"4",7,"5",8,"4",9,"4"]	en	Wed Jul 06 2022 22:26:12 GMT+0200 (heure d’été d’Europe centrale)	"Roboto Serif"	wrong	[{"mouse_pos":[141,845],"mouse_target":"addToCart","is_clicked":1,"click_pos":[141,845],"click_target":"addToCart","page":"Product"},{"mouse_pos":[141,845],"mouse_target":"addToCart","is_clicked":0,"click_pos":[141,845],"click_target":"addToCart","page":"Product"},{"mouse_pos":[141,845],"mouse_target":"addToCart","is_clicked":0,"click_pos":[141,845],"click_target":"addToCart","page":"Product"},{"…	Mozilla/5.0 (iPhone; CPU iPhone OS 14_4 like Mac OS X) AppleWebKit/605.1.15 (KHTML, like Gecko) Mobile/15E148 LightSpeed [FBAN/MessengerLiteForiOS;FBAV/367.0.0.11.112;FBBV/378971178;FBDV/iPhone13,3;FBMD/iPhone;FBSN/iOS;FBSV/14.4;FBSS/3;FBCR/;FBID/phone;FBLC/en-GB;FBOP/0]	Wed Jul 06 2022 22:26:11 GMT+0200 (heure d’été d’Europe centrale)	Wed Jul 06 2022 22:26:12 GMT+0200 (heure d’été d’Europe centrale)	06/05/2002
XjffSZ4Vrw	female	[["First Task",48354],["Shopping",17635],["Product",9187],["Cart",3171],["Second Task",22676],["Potatoes",102607],["Questionnaire",89828]]	null	[1,"4",2,"4",3,"4",4,"2",5,"6",6,"3",7,"4",8,"5",9,"4"]	en	Wed Jul 06 2022 22:26:13 GMT+0200 (heure d’été d’Europe centrale)	"Roboto Serif"	correct	[{"mouse_pos":[350,649],"mouse_target":"","is_clicked":1,"click_pos":[350,649],"click_target":"","page":"First Task"},{"mouse_pos":[350,649],"mouse_target":"","is_clicked":0,"click_pos":[350,649],"click_target":"","page":"First Task"},{"mouse_pos":[350,649],"mouse_target":"","is_clicked":0,"click_pos":[350,649],"click_target":"","page":"First Task"},{"mouse_pos":[350,649],"mouse_target":"","is_cl…	Mozilla/5.0 (Linux; Android 10; ONEPLUS A5010 Build/QKQ1.191014.012; wv) AppleWebKit/537.36 (KHTML, like Gecko) Version/4.0 Chrome/102.0.5005.125 Mobile Safari/537.36 [FB_IAB/Orca-Android;FBAV/367.0.0.9.112;]	Wed Jul 06 2022 22:26:10 GMT+0200 (heure d’été d’Europe centrale)	Wed Jul 06 2022 22:26:13 GMT+0200 (heure d’été d’Europe centrale)	08/11/1999
euh5Tx0lqK	male	[["First Task",4641],["Shopping",25355],["Product",7914],["Cart",3077],["Second Task",13710],["Potatoes",61234],["Questionnaire",63434]]	null	[1,"3",2,"3",3,"3",4,"3",5,"4",6,"3",7,"2",8,"2",9,"2"]	es	Wed Jul 06 2022 22:26:21 GMT+0200 (heure d’été d’Europe centrale)	"Roboto Serif"	wrong	[{"mouse_pos":[130,107],"mouse_target":"","is_clicked":1,"click_pos":[130,107],"click_target":"","page":"First Task"},{"mouse_pos":[130,107],"mouse_target":"","is_clicked":0,"click_pos":[130,107],"click_target":"","page":"First Task"},{"mouse_pos":[130,107],"mouse_target":"","is_clicked":0,"click_pos":[130,107],"click_target":"","page":"First Task"},{"mouse_pos":[130,107],"mouse_target":"","is_cl…	Mozilla/5.0 (iPhone; CPU iPhone OS 15_5 like Mac OS X) AppleWebKit/605.1.15 (KHTML, like Gecko) Mobile/15E148 [LinkedInApp]/9.22.9151.2	Wed Jul 06 2022 22:26:20 GMT+0200 (heure d’été d’Europe centrale)	Wed Jul 06 2022 22:26:21 GMT+0200 (heure d’été d’Europe centrale)	20/07/1977
XfKNIoXOvR	male	[["First Task",14206],["Shopping",14375],["Product",7994],["Cart",3638],["Second Task",11702],["Potatoes",42156],["Questionnaire",630383]]	null	[1,"4",2,"5",3,"4",4,"3",5,"8",6,"4",7,"3",8,"4",9,"5"]	es	Wed Jul 06 2022 22:28:58 GMT+0200 (heure d’été d’Europe centrale)	Roboto	wrong	[{"mouse_pos":[142,98],"mouse_target":"","is_clicked":1,"click_pos":[142,98],"click_target":"","page":"First Task"},{"mouse_pos":[142,98],"mouse_target":"","is_clicked":0,"click_pos":[142,98],"click_target":"","page":"First Task"},{"mouse_pos":[142,98],"mouse_target":"","is_clicked":0,"click_pos":[142,98],"click_target":"","page":"First Task"},{"mouse_pos":[142,98],"mouse_target":"","is_clicked":…	Mozilla/5.0 (Linux; Android 12; SAMSUNG SM-A326B) AppleWebKit/537.36 (KHTML, like Gecko) SamsungBrowser/17.0 Chrome/96.0.4664.104 Mobile Safari/537.36	Wed Jul 06 2022 22:28:56 GMT+0200 (heure d’été d’Europe centrale)	Wed Jul 06 2022 22:28:58 GMT+0200 (heure d’été d’Europe centrale)	20/08/1976
DlrYZ6zR9R	male	[["First Task",38798],["Shopping",4001],["Product",4563],["Cart",1501],["Second Task",23538],["Potatoes",63334],["Questionnaire",83074]]	null	[1,"5",2,"5",3,"5",4,"5",5,"8",6,"5",7,"3",8,"5",9,"5"]	en	Wed Jul 06 2022 22:30:14 GMT+0200 (heure d’été d’Europe centrale)	"Roboto Serif"	correct	[{"mouse_pos":[514,133],"mouse_target":"","is_clicked":0,"click_pos":[0,0],"click_target":"","page":"First Task"},{"mouse_pos":[538,171],"mouse_target":"","is_clicked":0,"click_pos":[0,0],"click_target":"","page":"First Task"},{"mouse_pos":[539,191],"mouse_target":"","is_clicked":0,"click_pos":[0,0],"click_target":"","page":"First Task"},{"mouse_pos":[539,193],"mouse_target":"","is_clicked":0,"cl…	Mozilla/5.0 (Windows NT 10.0; Win64; x64) AppleWebKit/537.36 (KHTML, like Gecko) Chrome/103.0.0.0 Safari/537.36	Wed Jul 06 2022 22:30:14 GMT+0200 (heure d’été d’Europe centrale)	Wed Jul 06 2022 22:30:14 GMT+0200 (heure d’été d’Europe centrale)	03/03/1998
Sr6dkJ1Tax	female	[["First Task",26126],["Shopping",13204],["Product",9392],["Cart",2846],["Second Task",21361],["Potatoes",81697],["Questionnaire",96787]]	null	[1,"5",2,"5",3,"5",4,"5",5,"8",6,"4",7,"3",8,"5",9,"3"]	es	Wed Jul 06 2022 22:34:40 GMT+0200 (heure d’été d’Europe centrale)	Roboto	correct	[{"mouse_pos":[132,105],"mouse_target":"","is_clicked":1,"click_pos":[132,105],"click_target":"","page":"First Task"},{"mouse_pos":[132,105],"mouse_target":"","is_clicked":0,"click_pos":[132,105],"click_target":"","page":"First Task"},{"mouse_pos":[132,105],"mouse_target":"","is_clicked":0,"click_pos":[132,105],"click_target":"","page":"First Task"},{"mouse_pos":[132,105],"mouse_target":"","is_cl…	Mozilla/5.0 (Linux; Android 11; 21061119DG) AppleWebKit/537.36 (KHTML, like Gecko) Chrome/101.0.0.0 Mobile Safari/537.36	Wed Jul 06 2022 22:34:37 GMT+0200 (heure d’été d’Europe centrale)	Wed Jul 06 2022 22:34:40 GMT+0200 (heure d’été d’Europe centrale)	13/07/1974
yhIpG4D8QY	other	[["First Task",12708],["Shopping",6132],["Product",20787],["Cart",2914],["Second Task",127947],["Potatoes",14926],["Questionnaire",49615]]	null	[1,"3",2,"3",3,"3",4,"3",5,"5",6,"3",7,"3",8,"3",9,"3"]	fr	Wed Jul 06 2022 22:37:52 GMT+0200 (heure d’été d’Europe centrale)	serif	wrong	[{"mouse_pos":[789,252],"mouse_target":"","is_clicked":0,"click_pos":[0,0],"click_target":"","page":"First Task"},{"mouse_pos":[800,243],"mouse_target":"","is_clicked":0,"click_pos":[0,0],"click_target":"","page":"First Task"},{"mouse_pos":[895,141],"mouse_target":"lang-en","is_clicked":0,"click_pos":[0,0],"click_target":"","page":"First Task"},{"mouse_pos":[936,136],"mouse_target":"lang-en","is_…	Mozilla/5.0 (X11; Linux x86_64; rv:102.0) Gecko/20100101 Firefox/102.0	Wed Jul 06 2022 22:37:51 GMT+0200 (heure d’été d’Europe centrale)	Wed Jul 06 2022 22:37:52 GMT+0200 (heure d’été d’Europe centrale)	01/01/1950
3pYmsJDvpz	male	[["First Task",6099],["Shopping",3257],["Product",3768],["Cart",1488],["Second Task",8933],["Potatoes",50241],["Questionnaire",40258]]	null	[1,"2",2,"2",3,"2",4,"2",5,"0",6,"1",7,"1",8,"1",9,"3"]	en	Wed Jul 06 2022 22:41:02 GMT+0200 (heure d’été d’Europe centrale)	"Roboto Serif"	correct	[{"mouse_pos":[422,20],"mouse_target":"","is_clicked":0,"click_pos":[0,0],"click_target":"","page":"First Task"},{"mouse_pos":[566,118],"mouse_target":"","is_clicked":0,"click_pos":[0,0],"click_target":"","page":"First Task"},{"mouse_pos":[740,193],"mouse_target":"","is_clicked":0,"click_pos":[0,0],"click_target":"","page":"First Task"},{"mouse_pos":[783,220],"mouse_target":"","is_clicked":0,"cli…	Mozilla/5.0 (Windows NT 10.0; Win64; x64) AppleWebKit/537.36 (KHTML, like Gecko) Chrome/103.0.0.0 Safari/537.36	Wed Jul 06 2022 22:41:00 GMT+0200 (heure d’été d’Europe centrale)	Wed Jul 06 2022 22:41:02 GMT+0200 (heure d’été d’Europe centrale)	24/10/2001
r4c77pYRQM	female	[["First Task",7911],["Shopping",6928],["Product",4241],["Cart",1876],["Second Task",10736],["Potatoes",45728],["Questionnaire",55156]]	null	[1,"3",2,"3",3,"2",4,"2",5,"0",6,"1",7,"1",8,"2",9,"2"]	es	Wed Jul 06 2022 22:41:34 GMT+0200 (heure d’été d’Europe centrale)	"Roboto Serif"	correct	[{"mouse_pos":[277,277],"mouse_target":"","is_clicked":1,"click_pos":[277,277],"click_target":"","page":"Shopping"},{"mouse_pos":[277,277],"mouse_target":"","is_clicked":0,"click_pos":[277,277],"click_target":"","page":"Shopping"},{"mouse_pos":[277,277],"mouse_target":"","is_clicked":0,"click_pos":[277,277],"click_target":"","page":"Shopping"},{"mouse_pos":[277,277],"mouse_target":"","is_clicked"…	Mozilla/5.0 (Linux; Android 12; M2007J17G) AppleWebKit/537.36 (KHTML, like Gecko) Chrome/103.0.0.0 Mobile Safari/537.36	Wed Jul 06 2022 22:41:31 GMT+0200 (heure d’été d’Europe centrale)	Wed Jul 06 2022 22:41:34 GMT+0200 (heure d’été d’Europe centrale)	01/05/1998
qgBVvfRA9C	female	[["First Task",25054],["Shopping",41634],["Product",19867],["Cart",9983],["Second Task",16198],["Potatoes",42128],["Questionnaire",71353]]	null	[1,"4",2,"4",3,"4",4,"4",5,"7",6,"4",7,"4",8,"4",9,"4"]	es	Wed Jul 06 2022 22:41:36 GMT+0200 (heure d’été d’Europe centrale)	"Roboto Serif"	correct	[{"mouse_pos":[103,112],"mouse_target":"","is_clicked":1,"click_pos":[103,112],"click_target":"","page":"First Task"},{"mouse_pos":[103,112],"mouse_target":"","is_clicked":0,"click_pos":[103,112],"click_target":"","page":"First Task"},{"mouse_pos":[103,112],"mouse_target":"","is_clicked":0,"click_pos":[103,112],"click_target":"","page":"First Task"},{"mouse_pos":[103,112],"mouse_target":"","is_cl…	Mozilla/5.0 (Linux; Android 11; CPH2067) AppleWebKit/537.36 (KHTML, like Gecko) Chrome/103.0.0.0 Mobile Safari/537.36	Wed Jul 06 2022 22:41:34 GMT+0200 (heure d’été d’Europe centrale)	Wed Jul 06 2022 22:41:36 GMT+0200 (heure d’été d’Europe centrale)	10/08/1973
KyVRVM3kGL	female	[["First Task",12982],["Shopping",17288],["Product",13831],["Cart",18339],["Second Task",19237],["Potatoes",73625],["Questionnaire",82915]]	null	[1,"5",2,"5",3,"4",4,"4",5,"10",6,"5",7,"4",8,"4",9,"3"]	es	Wed Jul 06 2022 22:47:00 GMT+0200 (heure d’été d’Europe centrale)	Roboto	correct	[{"mouse_pos":[144,105],"mouse_target":"","is_clicked":0,"click_pos":[0,0],"click_target":"","page":"First Task"},{"mouse_pos":[144,105],"mouse_target":"","is_clicked":1,"click_pos":[144,105],"click_target":"","page":"First Task"},{"mouse_pos":[144,105],"mouse_target":"","is_clicked":0,"click_pos":[144,105],"click_target":"","page":"First Task"},{"mouse_pos":[144,105],"mouse_target":"","is_clicke…	Mozilla/5.0 (iPhone; CPU iPhone OS 15_5 like Mac OS X) AppleWebKit/605.1.15 (KHTML, like Gecko) Version/15.5 Mobile/15E148 Safari/604.1	Wed Jul 06 2022 22:46:58 GMT+0200 (heure d’été d’Europe centrale)	Wed Jul 06 2022 22:47:00 GMT+0200 (heure d’été d’Europe centrale)	12/05/1999
sfBgnjJlAY	male	[["First Task",93526],["Shopping",45662],["Product",68366],["Cart",77331],["Second Task",62257],["Potatoes",144325],["Questionnaire",109503]]	null	[1,"4",2,"3",3,"2",4,"3",5,"3",6,"2",7,"2",8,"2",9,"4"]	es	Wed Jul 06 2022 22:52:04 GMT+0200 (heure d’été d’Europe centrale)	"Roboto Serif"	wrong	[{"mouse_pos":[115,112],"mouse_target":"","is_clicked":1,"click_pos":[115,112],"click_target":"","page":"First Task"},{"mouse_pos":[115,112],"mouse_target":"","is_clicked":0,"click_pos":[115,112],"click_target":"","page":"First Task"},{"mouse_pos":[115,112],"mouse_target":"","is_clicked":0,"click_pos":[115,112],"click_target":"","page":"First Task"},{"mouse_pos":[115,112],"mouse_target":"","is_cl…	Mozilla/5.0 (Linux; Android 9; TA-1021) AppleWebKit/537.36 (KHTML, like Gecko) Chrome/103.0.0.0 Mobile Safari/537.36	Wed Jul 06 2022 22:52:01 GMT+0200 (heure d’été d’Europe centrale)	Wed Jul 06 2022 22:52:04 GMT+0200 (heure d’été d’Europe centrale)	26/07/1976
binxI7GP4C	male	[["First Task",8207],["Shopping",4062],["Product",4966],["Cart",1469],["Second Task",10345],["Potatoes",51265],["Questionnaire",53026]]	null	[1,"4",2,"4",3,"5",4,"4",5,"8",6,"3",7,"3",8,"4",9,"2"]	en	Wed Jul 06 2022 22:57:18 GMT+0200 (heure d’été d’Europe centrale)	Roboto	wrong	[{"mouse_pos":[113,795],"mouse_target":"addToCart","is_clicked":1,"click_pos":[113,795],"click_target":"addToCart","page":"Product"},{"mouse_pos":[113,795],"mouse_target":"addToCart","is_clicked":0,"click_pos":[113,795],"click_target":"addToCart","page":"Product"},{"mouse_pos":[113,795],"mouse_target":"addToCart","is_clicked":0,"click_pos":[113,795],"click_target":"addToCart","page":"Product"},{"…	Mozilla/5.0 (Linux; Android 11; MI 9 Build/RKQ1.200826.002; wv) AppleWebKit/537.36 (KHTML, like Gecko) Version/4.0 Chrome/96.0.4664.104 Mobile Safari/537.36 [FB_IAB/Orca-Android;FBAV/359.0.0.6.112;]	Wed Jul 06 2022 22:57:17 GMT+0200 (heure d’été d’Europe centrale)	Wed Jul 06 2022 22:57:18 GMT+0200 (heure d’été d’Europe centrale)	01/01/2001
2lfCalG4ES	male	[["First Task",8823],["Shopping",3658],["Product",6482],["Cart",3958],["Second Task",16505],["Potatoes",9108],["Questionnaire",84392]]	null	[1,"4",2,"4",3,"3",4,"3",5,"6",6,"2",7,"3",8,"4",9,"3"]	en	Wed Jul 06 2022 22:57:52 GMT+0200 (heure d’été d’Europe centrale)	"Roboto Serif"	wrong	[{"mouse_pos":[121,850],"mouse_target":"addToCart","is_clicked":1,"click_pos":[121,850],"click_target":"addToCart","page":"Product"},{"mouse_pos":[121,850],"mouse_target":"addToCart","is_clicked":0,"click_pos":[121,850],"click_target":"addToCart","page":"Product"},{"mouse_pos":[121,850],"mouse_target":"addToCart","is_clicked":0,"click_pos":[121,850],"click_target":"addToCart","page":"Product"},{"…	Mozilla/5.0 (Linux; Android 11; M2003J15SC Build/RP1A.200720.011; wv) AppleWebKit/537.36 (KHTML, like Gecko) Version/4.0 Chrome/103.0.5060.70 Mobile Safari/537.36 [FB_IAB/Orca-Android;FBAV/367.0.0.9.112;]	Wed Jul 06 2022 22:57:49 GMT+0200 (heure d’été d’Europe centrale)	Wed Jul 06 2022 22:57:52 GMT+0200 (heure d’été d’Europe centrale)	10/09/2000
HUGRIli0sV	male	[["First Task",20026],["Shopping",7689],["Product",6896],["Cart",2059],["Second Task",27608],["Potatoes",58284],["Questionnaire",68597]]	null	[1,"5",2,"5",3,"2",4,"2",5,"3",6,"1",7,"1",8,"3",9,"2"]	en	Wed Jul 06 2022 23:05:32 GMT+0200 (heure d’été d’Europe centrale)	Roboto	correct	[{"mouse_pos":[149,845],"mouse_target":"addToCart","is_clicked":1,"click_pos":[149,845],"click_target":"addToCart","page":"Product"},{"mouse_pos":[149,845],"mouse_target":"addToCart","is_clicked":0,"click_pos":[149,845],"click_target":"addToCart","page":"Product"},{"mouse_pos":[149,845],"mouse_target":"addToCart","is_clicked":0,"click_pos":[149,845],"click_target":"addToCart","page":"Product"},{"…	Mozilla/5.0 (iPhone; CPU iPhone OS 15_5 like Mac OS X) AppleWebKit/605.1.15 (KHTML, like Gecko) Mobile/15E148 LightSpeed [FBAN/MessengerLiteForiOS;FBAV/367.0.0.11.112;FBBV/378971178;FBDV/iPhone14,5;FBMD/iPhone;FBSN/iOS;FBSV/15.5;FBSS/3;FBCR/;FBID/phone;FBLC/en-GB;FBOP/0]	Wed Jul 06 2022 23:05:31 GMT+0200 (heure d’été d’Europe centrale)	Wed Jul 06 2022 23:05:32 GMT+0200 (heure d’été d’Europe centrale)	31/03/2004
BqYktzHYRR	female	[["First Task",7402],["Shopping",16970],["Product",4897],["Cart",3143],["Second Task",12157],["Potatoes",51330],["Questionnaire",79557]]	null	[1,"4",2,"5",3,"2",4,"1",5,"2",6,"2",7,"1",8,"4",9,"3"]	en	Wed Jul 06 2022 23:10:32 GMT+0200 (heure d’été d’Europe centrale)	"Roboto Serif"	correct	[{"mouse_pos":[292,288],"mouse_target":"","is_clicked":1,"click_pos":[292,288],"click_target":"","page":"Shopping"},{"mouse_pos":[292,288],"mouse_target":"","is_clicked":0,"click_pos":[292,288],"click_target":"","page":"Shopping"},{"mouse_pos":[292,288],"mouse_target":"","is_clicked":0,"click_pos":[292,288],"click_target":"","page":"Shopping"},{"mouse_pos":[292,288],"mouse_target":"","is_clicked"…	Mozilla/5.0 (iPhone; CPU iPhone OS 15_4_1 like Mac OS X) AppleWebKit/605.1.15 (KHTML, like Gecko) Version/15.4 Mobile/15E148 Safari/604.1	Wed Jul 06 2022 23:10:31 GMT+0200 (heure d’été d’Europe centrale)	Wed Jul 06 2022 23:10:32 GMT+0200 (heure d’été d’Europe centrale)	30/06/2001
9bRo6xy5Tg	female	[["First Task",6669],["Shopping",4370],["Product",9008],["Cart",2563],["Second Task",14045],["Potatoes",45922],["Questionnaire",96910]]	null	[1,"2",2,"2",3,"1",4,"1",5,"3",6,"1",7,"1",8,"1",9,"4"]	en	Wed Jul 06 2022 23:12:04 GMT+0200 (heure d’été d’Europe centrale)	Roboto	wrong	[{"mouse_pos":[145,827],"mouse_target":"addToCart","is_clicked":1,"click_pos":[145,827],"click_target":"addToCart","page":"Product"},{"mouse_pos":[145,827],"mouse_target":"addToCart","is_clicked":0,"click_pos":[145,827],"click_target":"addToCart","page":"Product"},{"mouse_pos":[145,827],"mouse_target":"addToCart","is_clicked":0,"click_pos":[145,827],"click_target":"addToCart","page":"Product"},{"…	Mozilla/5.0 (Linux; Android 10; MAR-LX1A) AppleWebKit/537.36 (KHTML, like Gecko) Chrome/102.0.0.0 Mobile Safari/537.36	Wed Jul 06 2022 23:12:01 GMT+0200 (heure d’été d’Europe centrale)	Wed Jul 06 2022 23:12:04 GMT+0200 (heure d’été d’Europe centrale)	18/12/2004
N2fHD2cqSE	male	[["First Task",9942],["Shopping",18177],["Product",6610],["Cart",4166],["Second Task",33033],["Potatoes",42140],["Questionnaire",87431]]	null	[1,"3",2,"3",3,"3",4,"3",5,"1",6,"2",7,"2",8,"3",9,"3"]	es	Wed Jul 06 2022 23:12:42 GMT+0200 (heure d’été d’Europe centrale)	"Roboto Serif"	wrong	[{"mouse_pos":[126,109],"mouse_target":"","is_clicked":1,"click_pos":[126,109],"click_target":"","page":"First Task"},{"mouse_pos":[126,109],"mouse_target":"","is_clicked":0,"click_pos":[126,109],"click_target":"","page":"First Task"},{"mouse_pos":[126,109],"mouse_target":"","is_clicked":0,"click_pos":[126,109],"click_target":"","page":"First Task"},{"mouse_pos":[126,109],"mouse_target":"","is_cl…	Mozilla/5.0 (Linux; Android 10; MAR-LX1A) AppleWebKit/537.36 (KHTML, like Gecko) Chrome/101.0.0.0 Mobile Safari/537.36	Wed Jul 06 2022 23:12:46 GMT+0200 (heure d’été d’Europe centrale)	Wed Jul 06 2022 23:12:42 GMT+0200 (heure d’été d’Europe centrale)	20/11/1975
bvxfgkaFCt	female	[["First Task",2473],["Shopping",7247],["Product",4334],["Cart",7694],["Second Task",10926],["Potatoes",86753],["Questionnaire",87862]]	null	[1,"5",2,"5",3,"3",4,"3",5,"6",6,"3",7,"4",8,"4",9,"5"]	es	Wed Jul 06 2022 23:15:43 GMT+0200 (heure d’été d’Europe centrale)	Roboto	correct	[{"mouse_pos":[149,836],"mouse_target":"addToCart","is_clicked":1,"click_pos":[149,836],"click_target":"addToCart","page":"Product"},{"mouse_pos":[149,836],"mouse_target":"addToCart","is_clicked":0,"click_pos":[149,836],"click_target":"addToCart","page":"Product"},{"mouse_pos":[149,836],"mouse_target":"addToCart","is_clicked":0,"click_pos":[149,836],"click_target":"addToCart","page":"Product"},{"…	Mozilla/5.0 (Linux; Android 10; MAR-LX1A) AppleWebKit/537.36 (KHTML, like Gecko) Chrome/103.0.0.0 Mobile Safari/537.36	Wed Jul 06 2022 23:15:42 GMT+0200 (heure d’été d’Europe centrale)	Wed Jul 06 2022 23:15:43 GMT+0200 (heure d’été d’Europe centrale)	11/03/1975
EChWR6BKI2	male	[["First Task",28474],["Shopping",6387],["Product",14380],["Cart",4257],["Second Task",26179],["Potatoes",94449],["Questionnaire",87761]]	null	[1,"3",2,"4",3,"1",4,"3",5,"0",6,"1",7,"1",8,"4",9,"3"]	es	Wed Jul 06 2022 23:19:27 GMT+0200 (heure d’été d’Europe centrale)	Roboto	correct	[{"mouse_pos":[129,111],"mouse_target":"","is_clicked":1,"click_pos":[129,111],"click_target":"","page":"First Task"},{"mouse_pos":[129,111],"mouse_target":"","is_clicked":0,"click_pos":[129,111],"click_target":"","page":"First Task"},{"mouse_pos":[129,111],"mouse_target":"","is_clicked":0,"click_pos":[129,111],"click_target":"","page":"First Task"},{"mouse_pos":[129,111],"mouse_target":"","is_cl…	Mozilla/5.0 (Linux; Android 10; M2007J17G) AppleWebKit/537.36 (KHTML, like Gecko) Chrome/96.0.4664.45 Mobile Safari/537.36	Wed Jul 06 2022 23:19:25 GMT+0200 (heure d’été d’Europe centrale)	Wed Jul 06 2022 23:19:27 GMT+0200 (heure d’été d’Europe centrale)	01/06/1975
HqDqXVYFiI	female	[["First Task",9130],["Shopping",10848],["Product",10187],["Cart",2820],["Second Task",25509],["Potatoes",55627],["Questionnaire",60490]]	null	[1,"5",2,"5",3,"3",4,"3",5,"8",6,"4",7,"3",8,"3",9,"4"]	en	Wed Jul 06 2022 23:24:36 GMT+0200 (heure d’été d’Europe centrale)	"Roboto Serif"	correct	[{"mouse_pos":[136,850],"mouse_target":"addToCart","is_clicked":1,"click_pos":[136,850],"click_target":"addToCart","page":"Product"},{"mouse_pos":[136,850],"mouse_target":"addToCart","is_clicked":0,"click_pos":[136,850],"click_target":"addToCart","page":"Product"},{"mouse_pos":[136,850],"mouse_target":"addToCart","is_clicked":0,"click_pos":[136,850],"click_target":"addToCart","page":"Product"},{"…	Mozilla/5.0 (iPhone; CPU iPhone OS 15_5 like Mac OS X) AppleWebKit/605.1.15 (KHTML, like Gecko) Mobile/15E148 LightSpeed [FBAN/MessengerLiteForiOS;FBAV/367.0.0.11.112;FBBV/378971178;FBDV/iPhone14,3;FBMD/iPhone;FBSN/iOS;FBSV/15.5;FBSS/3;FBCR/;FBID/phone;FBLC/en-GB;FBOP/0]	Wed Jul 06 2022 23:24:35 GMT+0200 (heure d’été d’Europe centrale)	Wed Jul 06 2022 23:24:36 GMT+0200 (heure d’été d’Europe centrale)	11/06/2001
AjyxrnChUs	female	[["First Task",9130],["Shopping",10848],["Product",10187],["Cart",2820],["Second Task",25509],["Potatoes",55627],["Questionnaire",60490],["Questionnaire",1657142615802]]	null	[1,"5",2,"5",3,"3",4,"3",5,"8",6,"4",7,"3",8,"3",9,"4"]	en	Wed Jul 06 2022 23:24:36 GMT+0200 (heure d’été d’Europe centrale)	"Roboto Serif"	correct	[{"mouse_pos":[136,850],"mouse_target":"addToCart","is_clicked":1,"click_pos":[136,850],"click_target":"addToCart","page":"Product"},{"mouse_pos":[136,850],"mouse_target":"addToCart","is_clicked":0,"click_pos":[136,850],"click_target":"addToCart","page":"Product"},{"mouse_pos":[136,850],"mouse_target":"addToCart","is_clicked":0,"click_pos":[136,850],"click_target":"addToCart","page":"Product"},{"…	Mozilla/5.0 (iPhone; CPU iPhone OS 15_5 like Mac OS X) AppleWebKit/605.1.15 (KHTML, like Gecko) Mobile/15E148 LightSpeed [FBAN/MessengerLiteForiOS;FBAV/367.0.0.11.112;FBBV/378971178;FBDV/iPhone14,3;FBMD/iPhone;FBSN/iOS;FBSV/15.5;FBSS/3;FBCR/;FBID/phone;FBLC/en-GB;FBOP/0]	Wed Jul 06 2022 23:24:36 GMT+0200 (heure d’été d’Europe centrale)	Wed Jul 06 2022 23:24:36 GMT+0200 (heure d’été d’Europe centrale)	11/06/2001
KQKEHscwDz	female	[["First Task",4007],["Shopping",7770],["Product",4486],["Cart",3028],["Second Task",17969],["Potatoes",33816],["Questionnaire",35898]]	null	[1,"5",2,"5",3,"5",4,"4",5,"8",6,"4",7,"5",8,"5",9,"5"]	en	Wed Jul 06 2022 23:38:08 GMT+0200 (heure d’été d’Europe centrale)	"Roboto Serif"	correct	[{"mouse_pos":[134,824],"mouse_target":"addToCart","is_clicked":1,"click_pos":[134,824],"click_target":"addToCart","page":"Product"},{"mouse_pos":[134,824],"mouse_target":"addToCart","is_clicked":0,"click_pos":[134,824],"click_target":"addToCart","page":"Product"},{"mouse_pos":[134,824],"mouse_target":"addToCart","is_clicked":0,"click_pos":[134,824],"click_target":"addToCart","page":"Product"},{"…	Mozilla/5.0 (Linux; Android 12; KB2003 Build/RKQ1.211119.001; wv) AppleWebKit/537.36 (KHTML, like Gecko) Version/4.0 Chrome/97.0.4692.98 Mobile Safari/537.36 [FB_IAB/Orca-Android;FBAV/367.0.0.9.112;]	Wed Jul 06 2022 23:38:06 GMT+0200 (heure d’été d’Europe centrale)	Wed Jul 06 2022 23:38:08 GMT+0200 (heure d’été d’Europe centrale)	14/04/2002
6T45fiMcb7	male	[["First Task",24682],["Shopping",15601],["Product",9854],["Cart",4627],["Second Task",14623],["Potatoes",47697],["Questionnaire",147510]]	null	[1,"3",2,"4",3,"3",4,"5",5,"5",6,"4",7,"2",8,"3",9,"2"]	es	Wed Jul 06 2022 23:47:06 GMT+0200 (heure d’été d’Europe centrale)	Roboto	correct	[{"mouse_pos":[134,117],"mouse_target":"","is_clicked":1,"click_pos":[134,117],"click_target":"","page":"First Task"},{"mouse_pos":[134,117],"mouse_target":"","is_clicked":0,"click_pos":[134,117],"click_target":"","page":"First Task"},{"mouse_pos":[134,117],"mouse_target":"","is_clicked":0,"click_pos":[134,117],"click_target":"","page":"First Task"},{"mouse_pos":[134,117],"mouse_target":"","is_cl…	Mozilla/5.0 (Linux; Android 11; Redmi Note 8 Pro Build/RP1A.200720.011; wv) AppleWebKit/537.36 (KHTML, like Gecko) Version/4.0 Chrome/103.0.5060.70 Mobile Safari/537.36 [FB_IAB/FB4A;FBAV/373.0.0.31.112;]	Wed Jul 06 2022 23:47:04 GMT+0200 (heure d’été d’Europe centrale)	Wed Jul 06 2022 23:47:06 GMT+0200 (heure d’été d’Europe centrale)	08/09/1990
0crJKlhDJl	female	[["First Task",10455],["Shopping",11467],["Product",20216],["Cart",4855],["Second Task",23091],["Potatoes",39511],["Questionnaire",154490]]	null	[1,"4",2,"3",3,"3",4,"3",5,"6",6,"3",7,"2",8,"4",9,"4"]	en	Wed Jul 06 2022 23:55:18 GMT+0200 (heure d’été d’Europe centrale)	Roboto	wrong	[{"mouse_pos":[196,271],"mouse_target":"","is_clicked":1,"click_pos":[196,271],"click_target":"","page":"Shopping"},{"mouse_pos":[196,271],"mouse_target":"","is_clicked":0,"click_pos":[196,271],"click_target":"","page":"Shopping"},{"mouse_pos":[196,271],"mouse_target":"","is_clicked":0,"click_pos":[196,271],"click_target":"","page":"Shopping"},{"mouse_pos":[196,271],"mouse_target":"","is_clicked"…	Mozilla/5.0 (Linux; Android 10; MAR-LX1A) AppleWebKit/537.36 (KHTML, like Gecko) Chrome/103.0.0.0 Mobile Safari/537.36	Wed Jul 06 2022 23:55:17 GMT+0200 (heure d’été d’Europe centrale)	Wed Jul 06 2022 23:55:18 GMT+0200 (heure d’été d’Europe centrale)	18/06/1975
ACXOx9hWsZ	male	[["First Task",25583],["Shopping",42014],["Product",8053],["Cart",5232],["Second Task",10333],["Potatoes",14922],["Questionnaire",115787]]	null	[1,"1",2,"1",3,"1",4,"1",5,"0",6,"1",7,"1",8,"3",9,"1"]	es	Thu Jul 07 2022 01:22:54 GMT+0200 (heure d’été d’Europe centrale)	Roboto	correct	[{"mouse_pos":[132,107],"mouse_target":"","is_clicked":1,"click_pos":[132,107],"click_target":"","page":"First Task"},{"mouse_pos":[132,107],"mouse_target":"","is_clicked":0,"click_pos":[132,107],"click_target":"","page":"First Task"},{"mouse_pos":[132,107],"mouse_target":"","is_clicked":0,"click_pos":[132,107],"click_target":"","page":"First Task"},{"mouse_pos":[132,107],"mouse_target":"","is_cl…	Mozilla/5.0 (Linux; Android 12; 21081111RG) AppleWebKit/537.36 (KHTML, like Gecko) Chrome/103.0.0.0 Mobile Safari/537.36	Thu Jul 07 2022 01:22:53 GMT+0200 (heure d’été d’Europe centrale)	Thu Jul 07 2022 01:22:54 GMT+0200 (heure d’été d’Europe centrale)	18/09/1981
AYsS51TgZd	female	[["First Task",9765],["Shopping",2249],["Product",7385],["Cart",6805],["Second Task",16853],["Potatoes",45360],["Questionnaire",108842]]	null	[1,"4",2,"2",3,"1",4,"2",5,"1",6,"2",7,"2",8,"2",9,"3"]	en	Thu Jul 07 2022 04:11:53 GMT+0200 (heure d’été d’Europe centrale)	"Roboto Serif"	wrong	[{"mouse_pos":[96,834],"mouse_target":"addToCart","is_clicked":1,"click_pos":[96,834],"click_target":"addToCart","page":"Product"},{"mouse_pos":[96,834],"mouse_target":"addToCart","is_clicked":0,"click_pos":[96,834],"click_target":"addToCart","page":"Product"},{"mouse_pos":[96,834],"mouse_target":"addToCart","is_clicked":0,"click_pos":[96,834],"click_target":"addToCart","page":"Product"},{"mouse_…	Mozilla/5.0 (Linux; Android 11; SM-A202F) AppleWebKit/537.36 (KHTML, like Gecko) Chrome/101.0.0.0 Mobile Safari/537.36	Thu Jul 07 2022 04:11:51 GMT+0200 (heure d’été d’Europe centrale)	Thu Jul 07 2022 04:11:53 GMT+0200 (heure d’été d’Europe centrale)	26/08/2003
fWbGTCYZ2G	female	[["First Task",20669],["Shopping",9736],["Product",14130],["Cart",2377],["Second Task",23750],["Potatoes",91496],["Questionnaire",113145]]	null	[1,"5",2,"5",3,"5",4,"4",5,"9",6,"3",7,"5",8,"5",9,"5"]	en	Thu Jul 07 2022 06:54:26 GMT+0200 (heure d’été d’Europe centrale)	Roboto	correct	[{"mouse_pos":[200,109],"mouse_target":"","is_clicked":1,"click_pos":[200,109],"click_target":"","page":"First Task"},{"mouse_pos":[200,109],"mouse_target":"","is_clicked":0,"click_pos":[200,109],"click_target":"","page":"First Task"},{"mouse_pos":[200,109],"mouse_target":"","is_clicked":0,"click_pos":[200,109],"click_target":"","page":"First Task"},{"mouse_pos":[200,109],"mouse_target":"","is_cl…	Mozilla/5.0 (iPhone; CPU iPhone OS 14_7_1 like Mac OS X) AppleWebKit/605.1.15 (KHTML, like Gecko) Mobile/15E148 LightSpeed [FBAN/MessengerLiteForiOS;FBAV/367.0.0.11.112;FBBV/378971178;FBDV/iPhone11,8;FBMD/iPhone;FBSN/iOS;FBSV/14.7.1;FBSS/2;FBCR/;FBID/phone;FBLC/en-GB;FBOP/0]	Thu Jul 07 2022 06:54:25 GMT+0200 (heure d’été d’Europe centrale)	Thu Jul 07 2022 06:54:26 GMT+0200 (heure d’été d’Europe centrale)	05/03/2000
cLb4potDAJ	male	[["First Task",17583],["Shopping",3834],["Product",4932],["Cart",1891],["Second Task",25540],["Potatoes",112181],["Questionnaire",89025]]	null	[1,"4",2,"5",3,"3",4,"4",5,"8",6,"4",7,"3",8,"4",9,"4"]	en	Thu Jul 07 2022 07:12:24 GMT+0200 (heure d’été d’Europe centrale)	"Roboto Serif"	correct	[{"mouse_pos":[741,680],"mouse_target":"","is_clicked":0,"click_pos":[0,0],"click_target":"","page":"First Task"},{"mouse_pos":[741,680],"mouse_target":"","is_clicked":0,"click_pos":[0,0],"click_target":"","page":"First Task"},{"mouse_pos":[743,703],"mouse_target":"","is_clicked":0,"click_pos":[0,0],"click_target":"","page":"First Task"},{"mouse_pos":[750,720],"mouse_target":"","is_clicked":0,"cl…	Mozilla/5.0 (X11; Linux x86_64) AppleWebKit/537.36 (KHTML, like Gecko) Chrome/102.0.0.0 Safari/537.36	Thu Jul 07 2022 07:12:23 GMT+0200 (heure d’été d’Europe centrale)	Thu Jul 07 2022 07:12:24 GMT+0200 (heure d’été d’Europe centrale)	17/08/2001
TRjYf40msP	female	[["First Task",15274],["Shopping",14459],["Product",11122],["Cart",5427],["Second Task",16887],["Potatoes",97497],["Potatoes",1657172490023],["Questionnaire",84147]]	null	[1,"5",2,"5",3,"5",4,"5",5,"10",6,"5",7,"5",8,"5",9,"3"]	es	Thu Jul 07 2022 07:44:33 GMT+0200 (heure d’été d’Europe centrale)	"Roboto Serif"	correct	[{"mouse_pos":[118,125],"mouse_target":"","is_clicked":1,"click_pos":[118,125],"click_target":"","page":"First Task"},{"mouse_pos":[118,125],"mouse_target":"","is_clicked":0,"click_pos":[118,125],"click_target":"","page":"First Task"},{"mouse_pos":[118,125],"mouse_target":"","is_clicked":0,"click_pos":[118,125],"click_target":"","page":"First Task"},{"mouse_pos":[118,125],"mouse_target":"","is_cl…	Mozilla/5.0 (iPhone; CPU iPhone OS 15_5 like Mac OS X) AppleWebKit/605.1.15 (KHTML, like Gecko) Mobile/19F77 [FBAN/FBIOS;FBDV/iPhone9,3;FBMD/iPhone;FBSN/iOS;FBSV/15.5;FBSS/2;FBID/phone;FBLC/es_ES;FBOP/5]	Thu Jul 07 2022 07:44:32 GMT+0200 (heure d’été d’Europe centrale)	Thu Jul 07 2022 07:44:33 GMT+0200 (heure d’été d’Europe centrale)	28/10/1980
V4L2pU2BPy	male	[["First Task",18657],["Shopping",10123],["Product",8350],["Cart",2620],["Second Task",15551],["Potatoes",56264],["Questionnaire",73948]]	null	[1,"4",2,"4",3,"3",4,"3",5,"5",6,"2",7,"3",8,"4",9,"3"]	en	Thu Jul 07 2022 08:28:11 GMT+0200 (heure d’été d’Europe centrale)	Roboto Serif	correct	[{"mouse_pos":[191,118],"mouse_target":"","is_clicked":1,"click_pos":[191,118],"click_target":"","page":"First Task"},{"mouse_pos":[191,118],"mouse_target":"","is_clicked":0,"click_pos":[191,118],"click_target":"","page":"First Task"},{"mouse_pos":[191,118],"mouse_target":"","is_clicked":0,"click_pos":[191,118],"click_target":"","page":"First Task"},{"mouse_pos":[191,118],"mouse_target":"","is_cl…	Mozilla/5.0 (Android 11; Mobile; rv:102.0) Gecko/102.0 Firefox/102.0	Thu Jul 07 2022 08:28:09 GMT+0200 (heure d’été d’Europe centrale)	Thu Jul 07 2022 08:28:11 GMT+0200 (heure d’été d’Europe centrale)	10/02/2000
O4MrmSqLeq	male	[["First Task",193052],["Shopping",5403],["Product",6505],["Cart",2094],["Second Task",1242332],["Potatoes",47202],["Questionnaire",97727]]	null	[1,"5",2,"5",3,"1",4,"1",5,"2",6,"3",7,"2",8,"5",9,"5"]	fr	Thu Jul 07 2022 08:38:11 GMT+0200 (heure d’été d’Europe centrale)	serif	correct	[{"mouse_pos":[816,5],"mouse_target":"","is_clicked":0,"click_pos":[0,0],"click_target":"","page":"First Task"},{"mouse_pos":[1018,97],"mouse_target":"","is_clicked":0,"click_pos":[0,0],"click_target":"","page":"First Task"},{"mouse_pos":[1018,97],"mouse_target":"","is_clicked":0,"click_pos":[0,0],"click_target":"","page":"First Task"},{"mouse_pos":[1018,97],"mouse_target":"","is_clicked":0,"clic…	Mozilla/5.0 (X11; Ubuntu; Linux x86_64; rv:98.0) Gecko/20100101 Firefox/98.0	Thu Jul 07 2022 08:38:06 GMT+0200 (heure d’été d’Europe centrale)	Thu Jul 07 2022 08:38:11 GMT+0200 (heure d’été d’Europe centrale)	10/05/2001
GLKEUmBKkt	male	[["First Task",7403],["Shopping",7608],["Product",6932],["Cart",1639],["Second Task",13225],["Potatoes",69465],["Questionnaire",63175]]	null	[1,"4",2,"4",3,"1",4,"1",5,"0",6,"1",7,"1",8,"1",9,"5"]	fr	Thu Jul 07 2022 09:11:34 GMT+0200 (heure d’été d’Europe centrale)	Roboto	correct	[{"mouse_pos":[248,108],"mouse_target":"","is_clicked":1,"click_pos":[248,108],"click_target":"","page":"First Task"},{"mouse_pos":[248,108],"mouse_target":"","is_clicked":0,"click_pos":[248,108],"click_target":"","page":"First Task"},{"mouse_pos":[248,108],"mouse_target":"","is_clicked":0,"click_pos":[248,108],"click_target":"","page":"First Task"},{"mouse_pos":[248,108],"mouse_target":"","is_cl…	Mozilla/5.0 (Linux; Android 10; Redmi Note 8 Pro Build/QP1A.190711.020; wv) AppleWebKit/537.36 (KHTML, like Gecko) Version/4.0 Chrome/103.0.5060.70 Mobile Safari/537.36 [FB_IAB/FB4A;FBAV/373.0.0.31.112;]	Thu Jul 07 2022 09:11:32 GMT+0200 (heure d’été d’Europe centrale)	Thu Jul 07 2022 09:11:34 GMT+0200 (heure d’été d’Europe centrale)	16/08/2001
45PDFTdAB0	male	[["First Task",37833],["Shopping",4740],["Product",4039],["Cart",1573],["Second Task",15937],["Potatoes",28439],["Questionnaire",90587]]	null	[1,"4",2,"4",3,"4",4,"3",5,"3",6,"2",7,"1",8,"3",9,"2"]	en	Thu Jul 07 2022 09:43:35 GMT+0200 (heure d’été d’Europe centrale)	Times	correct	[{"mouse_pos":[57,260],"mouse_target":"","is_clicked":0,"click_pos":[0,0],"click_target":"","page":"First Task"},{"mouse_pos":[57,260],"mouse_target":"","is_clicked":0,"click_pos":[0,0],"click_target":"","page":"First Task"},{"mouse_pos":[57,260],"mouse_target":"","is_clicked":0,"click_pos":[0,0],"click_target":"","page":"First Task"},{"mouse_pos":[57,260],"mouse_target":"","is_clicked":0,"click_…	Mozilla/5.0 (Macintosh; Intel Mac OS X 10_15_7) AppleWebKit/537.36 (KHTML, like Gecko) Chrome/103.0.0.0 Safari/537.36	Thu Jul 07 2022 09:43:34 GMT+0200 (heure d’été d’Europe centrale)	Thu Jul 07 2022 09:43:35 GMT+0200 (heure d’été d’Europe centrale)	19/04/2000
cfeCxrmnja	male	[["First Task",13380],["Shopping",7937],["Product",5666],["Cart",3231],["Second Task",9279],["Potatoes",63480],["Questionnaire",47301]]	null	[1,"1",2,"1",3,"1",4,"1",5,"0",6,"1",7,"1",8,"2",9,"1"]	es	Thu Jul 07 2022 09:45:55 GMT+0200 (heure d’été d’Europe centrale)	Roboto	correct	[{"mouse_pos":[132,110],"mouse_target":"","is_clicked":1,"click_pos":[132,110],"click_target":"","page":"First Task"},{"mouse_pos":[132,110],"mouse_target":"","is_clicked":0,"click_pos":[132,110],"click_target":"","page":"First Task"},{"mouse_pos":[132,110],"mouse_target":"","is_clicked":0,"click_pos":[132,110],"click_target":"","page":"First Task"},{"mouse_pos":[132,110],"mouse_target":"","is_cl…	Mozilla/5.0 (Linux; Android 11; M2007J20CG) AppleWebKit/537.36 (KHTML, like Gecko) Chrome/103.0.0.0 Mobile Safari/537.36	Thu Jul 07 2022 09:45:53 GMT+0200 (heure d’été d’Europe centrale)	Thu Jul 07 2022 09:45:55 GMT+0200 (heure d’été d’Europe centrale)	11/04/1996
7iyxCL28ds	female	[["First Task",19852],["Shopping",3117],["Product",4600],["Cart",1777],["Second Task",9202],["Potatoes",46345],["Questionnaire",97489]]	null	[1,"3",2,"4",3,"2",4,"2",5,"2",6,"2",7,"3",8,"4",9,"1"]	fr	Thu Jul 07 2022 09:47:13 GMT+0200 (heure d’été d’Europe centrale)	Roboto Serif	correct	[{"mouse_pos":[431,167],"mouse_target":"","is_clicked":0,"click_pos":[0,0],"click_target":"","page":"First Task"},{"mouse_pos":[405,214],"mouse_target":"","is_clicked":0,"click_pos":[0,0],"click_target":"","page":"First Task"},{"mouse_pos":[405,214],"mouse_target":"","is_clicked":0,"click_pos":[0,0],"click_target":"","page":"First Task"},{"mouse_pos":[405,214],"mouse_target":"","is_clicked":0,"cl…	Mozilla/5.0 (Windows NT 10.0; Win64; x64; rv:102.0) Gecko/20100101 Firefox/102.0	Thu Jul 07 2022 09:47:14 GMT+0200 (heure d’été d’Europe centrale)	Thu Jul 07 2022 09:47:13 GMT+0200 (heure d’été d’Europe centrale)	17/09/2001
EVaP5cp8oL	male	[["First Task",5044],["Shopping",1750],["Product",2462],["Cart",861],["Second Task",6218],["Potatoes",54858],["Questionnaire",58686]]	null	[1,"4",2,"5",3,"5",4,"3",5,"9",6,"5",7,"5",8,"5",9,"3"]	fr	Thu Jul 07 2022 09:47:21 GMT+0200 (heure d’été d’Europe centrale)	Roboto	correct	[{"mouse_pos":[471,69],"mouse_target":"","is_clicked":0,"click_pos":[0,0],"click_target":"","page":"First Task"},{"mouse_pos":[629,183],"mouse_target":"","is_clicked":0,"click_pos":[0,0],"click_target":"","page":"First Task"},{"mouse_pos":[780,214],"mouse_target":"","is_clicked":0,"click_pos":[0,0],"click_target":"","page":"First Task"},{"mouse_pos":[796,215],"mouse_target":"","is_clicked":0,"cli…	Mozilla/5.0 (Windows NT 10.0; WOW64) AppleWebKit/537.36 (KHTML, like Gecko) Chrome/99.0.4844.51 Safari/537.36	Thu Jul 07 2022 09:47:21 GMT+0200 (heure d’été d’Europe centrale)	Thu Jul 07 2022 09:47:21 GMT+0200 (heure d’été d’Europe centrale)	12/01/2001
ZYJyrW7R9P	male	[["First Task",12385],["Shopping",5052],["Product",3094],["Cart",1494],["Second Task",9516],["Potatoes",43554],["Questionnaire",71157]]	null	[1,"4",2,"4",3,"2",4,"2",5,"6",6,"3",7,"2",8,"4",9,"5"]	fr	Thu Jul 07 2022 10:09:38 GMT+0200 (heure d’été d’Europe centrale)	Roboto	wrong	[{"mouse_pos":[1067,61],"mouse_target":"","is_clicked":0,"click_pos":[0,0],"click_target":"","page":"First Task"},{"mouse_pos":[1035,127],"mouse_target":"","is_clicked":0,"click_pos":[0,0],"click_target":"","page":"First Task"},{"mouse_pos":[1035,127],"mouse_target":"","is_clicked":0,"click_pos":[0,0],"click_target":"","page":"First Task"},{"mouse_pos":[1035,127],"mouse_target":"","is_clicked":0,…	Mozilla/5.0 (Windows NT 10.0; Win64; x64; rv:102.0) Gecko/20100101 Firefox/102.0	Thu Jul 07 2022 10:09:32 GMT+0200 (heure d’été d’Europe centrale)	Thu Jul 07 2022 10:09:38 GMT+0200 (heure d’été d’Europe centrale)	06/09/2002
UCH85b7UqQ	male	[["First Task",35241],["Shopping",8506],["Product",10068],["Cart",2898],["Second Task",15559],["Potatoes",66635],["Questionnaire",233338]]	null	[1,"5",2,"5",3,"5",4,"5",5,"8",6,"5",7,"5",8,"5",9,"5"]	es	Thu Jul 07 2022 10:13:50 GMT+0200 (heure d’été d’Europe centrale)	"Roboto Serif"	correct	[{"mouse_pos":[156,103],"mouse_target":"","is_clicked":1,"click_pos":[156,103],"click_target":"","page":"First Task"},{"mouse_pos":[156,103],"mouse_target":"","is_clicked":0,"click_pos":[156,103],"click_target":"","page":"First Task"},{"mouse_pos":[156,103],"mouse_target":"","is_clicked":0,"click_pos":[156,103],"click_target":"","page":"First Task"},{"mouse_pos":[156,103],"mouse_target":"","is_cl…	Mozilla/5.0 (Linux; Android 7.0; SAMSUNG SM-A310F) AppleWebKit/537.36 (KHTML, like Gecko) SamsungBrowser/17.0 Chrome/96.0.4664.104 Mobile Safari/537.36	Thu Jul 07 2022 10:13:47 GMT+0200 (heure d’été d’Europe centrale)	Thu Jul 07 2022 10:13:50 GMT+0200 (heure d’été d’Europe centrale)	29/10/1999
LqTZkenoUM	male	[["First Task",3851],["Shopping",12958],["Product",8636],["Cart",3085],["Second Task",9866],["Potatoes",41366],["Questionnaire",55814]]	null	[1,"4",2,"5",3,"4",4,"4",5,"7",6,"4",7,"4",8,"4",9,"4"]	es	Thu Jul 07 2022 10:23:54 GMT+0200 (heure d’été d’Europe centrale)	Roboto	correct	[{"mouse_pos":[154,115],"mouse_target":"lang-es","is_clicked":1,"click_pos":[154,115],"click_target":"lang-es","page":"First Task"},{"mouse_pos":[154,115],"mouse_target":"lang-es","is_clicked":0,"click_pos":[154,115],"click_target":"lang-es","page":"First Task"},{"mouse_pos":[154,115],"mouse_target":"lang-es","is_clicked":0,"click_pos":[154,115],"click_target":"lang-es","page":"First Task"},{"mou…	Mozilla/5.0 (Linux; Android 11; M2007J20CG) AppleWebKit/537.36 (KHTML, like Gecko) Chrome/103.0.0.0 Mobile Safari/537.36	Thu Jul 07 2022 10:23:53 GMT+0200 (heure d’été d’Europe centrale)	Thu Jul 07 2022 10:23:54 GMT+0200 (heure d’été d’Europe centrale)	01/02/1983
F3piEARAp9	male	[["First Task",941],["Shopping",9166],["Product",15212],["Cart",2910],["Second Task",16958],["Potatoes",67400],["Questionnaire",93517]]	null	[1,"2",2,"2",3,"3",4,"2",5,"0",6,"2",7,"1",8,"2",9,"3"]	en	Thu Jul 07 2022 10:25:21 GMT+0200 (heure d’été d’Europe centrale)	"Roboto Serif"	correct	[{"mouse_pos":[288,291],"mouse_target":"","is_clicked":1,"click_pos":[288,291],"click_target":"","page":"Shopping"},{"mouse_pos":[288,291],"mouse_target":"","is_clicked":0,"click_pos":[288,291],"click_target":"","page":"Shopping"},{"mouse_pos":[288,291],"mouse_target":"","is_clicked":0,"click_pos":[288,291],"click_target":"","page":"Shopping"},{"mouse_pos":[288,291],"mouse_target":"","is_clicked"…	Mozilla/5.0 (Linux; Android 11; SM-A505FN Build/RP1A.200720.012; wv) AppleWebKit/537.36 (KHTML, like Gecko) Version/4.0 Chrome/103.0.5060.70 Mobile Safari/537.36 [FB_IAB/Orca-Android;FBAV/367.0.0.9.112;]	Thu Jul 07 2022 10:25:18 GMT+0200 (heure d’été d’Europe centrale)	Thu Jul 07 2022 10:25:21 GMT+0200 (heure d’été d’Europe centrale)	27/06/2001
Ep71i1hiMs	male	[["First Task",23890],["Shopping",16564],["Product",9990],["Cart",3898],["Second Task",28769],["Potatoes",108661],["Questionnaire",83451]]	null	[1,"4",2,"4",3,"1",4,"1",5,"0",6,"1",7,"1",8,"3",9,"4"]	es	Thu Jul 07 2022 10:26:45 GMT+0200 (heure d’été d’Europe centrale)	"Times New Roman"	correct	[{"mouse_pos":[114,117],"mouse_target":"","is_clicked":1,"click_pos":[114,117],"click_target":"","page":"First Task"},{"mouse_pos":[114,117],"mouse_target":"","is_clicked":0,"click_pos":[114,117],"click_target":"","page":"First Task"},{"mouse_pos":[114,117],"mouse_target":"","is_clicked":0,"click_pos":[114,117],"click_target":"","page":"First Task"},{"mouse_pos":[114,117],"mouse_target":"","is_cl…	Mozilla/5.0 (Linux; Android 11) AppleWebKit/537.36 (KHTML, like Gecko) Chrome/103.0.5060.53 Mobile Safari/537.36	Thu Jul 07 2022 10:26:44 GMT+0200 (heure d’été d’Europe centrale)	Thu Jul 07 2022 10:26:45 GMT+0200 (heure d’été d’Europe centrale)	26/07/1996
Y3RYdP2BKi	female	[["First Task",20180],["Shopping",16433],["Product",7515],["Cart",1888],["Second Task",26531],["Potatoes",78337],["Questionnaire",79658]]	null	[1,"5",2,"5",3,"4",4,"2",5,"6",6,"3",7,"4",8,"5",9,"5"]	es	Thu Jul 07 2022 10:28:26 GMT+0200 (heure d’été d’Europe centrale)	Roboto	correct	[{"mouse_pos":[114,118],"mouse_target":"","is_clicked":1,"click_pos":[114,118],"click_target":"","page":"First Task"},{"mouse_pos":[114,118],"mouse_target":"","is_clicked":0,"click_pos":[114,118],"click_target":"","page":"First Task"},{"mouse_pos":[114,118],"mouse_target":"","is_clicked":0,"click_pos":[114,118],"click_target":"","page":"First Task"},{"mouse_pos":[114,118],"mouse_target":"","is_cl…	Mozilla/5.0 (Linux; Android 9; Redmi 8) AppleWebKit/537.36 (KHTML, like Gecko) Chrome/103.0.0.0 Mobile Safari/537.36	Thu Jul 07 2022 10:28:24 GMT+0200 (heure d’été d’Europe centrale)	Thu Jul 07 2022 10:28:26 GMT+0200 (heure d’été d’Europe centrale)	24/05/1978
lCmjyAoOAX	female	[["First Task",9773],["Shopping",8683],["Product",15056],["Cart",3288],["Second Task",7954],["Potatoes",37967],["Questionnaire",61808]]	null	[1,"5",2,"5",3,"5",4,"5",5,"8",6,"5",7,"5",8,"5",9,"5"]	es	Thu Jul 07 2022 10:41:08 GMT+0200 (heure d’été d’Europe centrale)	Roboto	correct	[{"mouse_pos":[100,122],"mouse_target":"lang-es","is_clicked":1,"click_pos":[100,122],"click_target":"lang-es","page":"First Task"},{"mouse_pos":[100,122],"mouse_target":"lang-es","is_clicked":0,"click_pos":[100,122],"click_target":"lang-es","page":"First Task"},{"mouse_pos":[100,122],"mouse_target":"lang-es","is_clicked":0,"click_pos":[100,122],"click_target":"lang-es","page":"First Task"},{"mou…	Mozilla/5.0 (iPhone; CPU iPhone OS 15_5 like Mac OS X) AppleWebKit/605.1.15 (KHTML, like Gecko) Version/15.5 Mobile/15E148 Safari/604.1	Thu Jul 07 2022 10:41:05 GMT+0200 (heure d’été d’Europe centrale)	Thu Jul 07 2022 10:41:08 GMT+0200 (heure d’été d’Europe centrale)	21/04/1999
Py0d7dtAzr	male	[["First Task",77157],["Shopping",1657183749087],["Product",8048],["Cart",1705],["Second Task",9370],["Potatoes",233335],["Questionnaire",55031]]	null	[1,"5",2,"5",3,"3",4,"3",5,"5",6,"1",7,"4",8,"4",9,"3"]	fr	Thu Jul 07 2022 10:54:23 GMT+0200 (heure d’été d’Europe centrale)	Roboto	correct	[{"mouse_pos":[350,829],"mouse_target":"","is_clicked":0,"click_pos":[0,0],"click_target":"","page":"First Task"},{"mouse_pos":[365,813],"mouse_target":"","is_clicked":0,"click_pos":[0,0],"click_target":"","page":"First Task"},{"mouse_pos":[383,779],"mouse_target":"","is_clicked":0,"click_pos":[0,0],"click_target":"","page":"First Task"},{"mouse_pos":[590,550],"mouse_target":"","is_clicked":0,"cl…	Mozilla/5.0 (X11; Linux x86_64; rv:101.0) Gecko/20100101 Firefox/101.0	Thu Jul 07 2022 10:54:19 GMT+0200 (heure d’été d’Europe centrale)	Thu Jul 07 2022 10:54:23 GMT+0200 (heure d’été d’Europe centrale)	21/06/2001
FaB9EUjopT	male	[["First Task",77157],["Shopping",1657183749087],["Product",8048],["Cart",1705],["Second Task",9370],["Potatoes",233335],["Questionnaire",55031],["Questionnaire",1657184006321]]	null	[1,"5",2,"5",3,"3",4,"3",5,"5",6,"1",7,"4",8,"4",9,"3"]	fr	Thu Jul 07 2022 10:54:23 GMT+0200 (heure d’été d’Europe centrale)	Roboto	correct	[{"mouse_pos":[350,829],"mouse_target":"","is_clicked":0,"click_pos":[0,0],"click_target":"","page":"First Task"},{"mouse_pos":[365,813],"mouse_target":"","is_clicked":0,"click_pos":[0,0],"click_target":"","page":"First Task"},{"mouse_pos":[383,779],"mouse_target":"","is_clicked":0,"click_pos":[0,0],"click_target":"","page":"First Task"},{"mouse_pos":[590,550],"mouse_target":"","is_clicked":0,"cl…	Mozilla/5.0 (X11; Linux x86_64; rv:101.0) Gecko/20100101 Firefox/101.0	Thu Jul 07 2022 10:54:21 GMT+0200 (heure d’été d’Europe centrale)	Thu Jul 07 2022 10:54:23 GMT+0200 (heure d’été d’Europe centrale)	21/06/2001
tSYqbWrGFP	female	[["First Task",8737],["Shopping",3761],["Product",5031],["Cart",1683],["Second Task",6175],["Potatoes",31584],["Questionnaire",51390]]	null	[1,"2",2,"3",3,"1",4,"1",5,"0",6,"1",7,"1",8,"2",9,"1"]	es	Thu Jul 07 2022 12:07:18 GMT+0200 (heure d’été d’Europe centrale)	serif	wrong	[{"mouse_pos":[1207,37],"mouse_target":"","is_clicked":0,"click_pos":[0,0],"click_target":"","page":"First Task"},{"mouse_pos":[1215,364],"mouse_target":"","is_clicked":0,"click_pos":[0,0],"click_target":"","page":"First Task"},{"mouse_pos":[1215,364],"mouse_target":"","is_clicked":0,"click_pos":[0,0],"click_target":"","page":"First Task"},{"mouse_pos":[1215,364],"mouse_target":"","is_clicked":0,…	Mozilla/5.0 (Macintosh; Intel Mac OS X 10.15; rv:102.0) Gecko/20100101 Firefox/102.0	Thu Jul 07 2022 12:07:16 GMT+0200 (heure d’été d’Europe centrale)	Thu Jul 07 2022 12:07:18 GMT+0200 (heure d’été d’Europe centrale)	22/10/1979
pjWJxWXjU8	female	[["First Task",13152],["Shopping",3278],["Product",7426],["Cart",1957],["Second Task",11390],["Potatoes",65590],["Questionnaire",71287]]	null	[1,"3",2,"3",3,"4",4,"2",5,"2",6,"2",7,"2",8,"3",9,"4"]	es	Thu Jul 07 2022 12:07:31 GMT+0200 (heure d’été d’Europe centrale)	Roboto Serif	correct	[{"mouse_pos":[1832,66],"mouse_target":"","is_clicked":0,"click_pos":[0,0],"click_target":"","page":"First Task"},{"mouse_pos":[1666,134],"mouse_target":"","is_clicked":0,"click_pos":[0,0],"click_target":"","page":"First Task"},{"mouse_pos":[1460,190],"mouse_target":"","is_clicked":0,"click_pos":[0,0],"click_target":"","page":"First Task"},{"mouse_pos":[1326,202],"mouse_target":"","is_clicked":0,…	Mozilla/5.0 (Windows NT 10.0; Win64; x64; rv:102.0) Gecko/20100101 Firefox/102.0	Thu Jul 07 2022 12:07:30 GMT+0200 (heure d’été d’Europe centrale)	Thu Jul 07 2022 12:07:31 GMT+0200 (heure d’été d’Europe centrale)	25/09/2001
yVizgAWzH1	male	[["First Task",443250],["Shopping",12561],["Product",3568],["Cart",3822],["Second Task",17444],["Potatoes",70661],["Questionnaire",74461]]	null	[1,"4",2,"5",3,"4",4,"4",5,"9",6,"5",7,"3",8,"4",9,"4"]	es	Thu Jul 07 2022 12:12:25 GMT+0200 (heure d’été d’Europe centrale)	Roboto Serif	wrong	[{"mouse_pos":[301,83],"mouse_target":"","is_clicked":0,"click_pos":[0,0],"click_target":"","page":"First Task"},{"mouse_pos":[451,230],"mouse_target":"","is_clicked":0,"click_pos":[0,0],"click_target":"","page":"First Task"},{"mouse_pos":[538,298],"mouse_target":"","is_clicked":0,"click_pos":[0,0],"click_target":"","page":"First Task"},{"mouse_pos":[546,302],"mouse_target":"","is_clicked":0,"cli…	Mozilla/5.0 (Windows NT 6.1; Win64; x64; rv:102.0) Gecko/20100101 Firefox/102.0	Thu Jul 07 2022 12:12:23 GMT+0200 (heure d’été d’Europe centrale)	Thu Jul 07 2022 12:12:25 GMT+0200 (heure d’été d’Europe centrale)	11/10/1966
s2YF0vgAfY	male	[["First Task",7528],["Shopping",8378],["Product",2238],["Cart",1052],["Second Task",18055],["Potatoes",32865],["Questionnaire",305512]]	null	[1,"4",2,"4",3,"3",4,"3",5,"5",6,"2",7,"5",8,"4",9,"1"]	en	Thu Jul 07 2022 12:18:05 GMT+0200 (heure d’été d’Europe centrale)	Times	correct	[{"mouse_pos":[636,299],"mouse_target":"","is_clicked":0,"click_pos":[0,0],"click_target":"","page":"First Task"},{"mouse_pos":[641,300],"mouse_target":"","is_clicked":0,"click_pos":[0,0],"click_target":"","page":"First Task"},{"mouse_pos":[682,302],"mouse_target":"","is_clicked":0,"click_pos":[0,0],"click_target":"","page":"First Task"},{"mouse_pos":[765,291],"mouse_target":"continue1","is_click…	Mozilla/5.0 (Macintosh; Intel Mac OS X 10_15_7) AppleWebKit/537.36 (KHTML, like Gecko) Chrome/103.0.0.0 Safari/537.36	Thu Jul 07 2022 12:18:04 GMT+0200 (heure d’été d’Europe centrale)	Thu Jul 07 2022 12:18:05 GMT+0200 (heure d’été d’Europe centrale)	16/04/1999
jGEP8wfjRt	male	[["First Task",17213],["Shopping",3008],["Product",5473],["Cart",2814],["Second Task",12791],["Potatoes",29844],["Questionnaire",65489]]	null	[1,"4",2,"4",3,"2",4,"2",5,"3",6,"2",7,"1",8,"5",9,"1"]	es	Thu Jul 07 2022 12:25:55 GMT+0200 (heure d’été d’Europe centrale)	"Roboto Serif"	correct	[{"mouse_pos":[533,538],"mouse_target":"","is_clicked":0,"click_pos":[0,0],"click_target":"","page":"First Task"},{"mouse_pos":[551,534],"mouse_target":"","is_clicked":0,"click_pos":[0,0],"click_target":"","page":"First Task"},{"mouse_pos":[581,507],"mouse_target":"","is_clicked":0,"click_pos":[0,0],"click_target":"","page":"First Task"},{"mouse_pos":[603,478],"mouse_target":"","is_clicked":0,"cl…	Mozilla/5.0 (Macintosh; Intel Mac OS X 10_15_7) AppleWebKit/537.36 (KHTML, like Gecko) Chrome/103.0.0.0 Safari/537.36	Thu Jul 07 2022 12:25:54 GMT+0200 (heure d’été d’Europe centrale)	Thu Jul 07 2022 12:25:55 GMT+0200 (heure d’été d’Europe centrale)	17/11/1998
gNnKbJ3vuc	female	[["First Task",16939],["Shopping",7763],["Product",4509],["Cart",2136],["Second Task",7022],["Potatoes",41851],["Questionnaire",41842]]	null	[1,"4",2,"4",3,"4",4,"4",5,"9",6,"4",7,"3",8,"4",9,"4"]	en	Thu Jul 07 2022 12:27:04 GMT+0200 (heure d’été d’Europe centrale)	"Roboto Serif"	correct	[{"mouse_pos":[106,832],"mouse_target":"addToCart","is_clicked":1,"click_pos":[106,832],"click_target":"addToCart","page":"Product"},{"mouse_pos":[106,832],"mouse_target":"addToCart","is_clicked":0,"click_pos":[106,832],"click_target":"addToCart","page":"Product"},{"mouse_pos":[106,832],"mouse_target":"addToCart","is_clicked":0,"click_pos":[106,832],"click_target":"addToCart","page":"Product"},{"…	Mozilla/5.0 (Linux; Android 11; 2201117PG) AppleWebKit/537.36 (KHTML, like Gecko) Chrome/103.0.0.0 Mobile Safari/537.36	Thu Jul 07 2022 12:27:02 GMT+0200 (heure d’été d’Europe centrale)	Thu Jul 07 2022 12:27:04 GMT+0200 (heure d’été d’Europe centrale)	05/12/2000
EdvljxFid2	male	[["First Task",49224],["Shopping",2984],["Product",4316],["Cart",1700],["Second Task",12876],["Potatoes",61872],["Questionnaire",140328]]	null	[1,"5",2,"5",3,"4",4,"4",5,"6",6,"3",7,"2",8,"4",9,"2"]	es	Thu Jul 07 2022 12:52:01 GMT+0200 (heure d’été d’Europe centrale)	"Times New Roman"	wrong	[{"mouse_pos":[285,2],"mouse_target":"","is_clicked":0,"click_pos":[0,0],"click_target":"","page":"First Task"},{"mouse_pos":[287,29],"mouse_target":"","is_clicked":0,"click_pos":[0,0],"click_target":"","page":"First Task"},{"mouse_pos":[345,114],"mouse_target":"","is_clicked":0,"click_pos":[0,0],"click_target":"","page":"First Task"},{"mouse_pos":[430,199],"mouse_target":"","is_clicked":0,"click…	Mozilla/5.0 (X11; Linux x86_64) AppleWebKit/537.36 (KHTML, like Gecko) Chrome/103.0.5060.53 Safari/537.36	Thu Jul 07 2022 12:52:00 GMT+0200 (heure d’été d’Europe centrale)	Thu Jul 07 2022 12:52:01 GMT+0200 (heure d’été d’Europe centrale)	05/03/2003
blubEYz0zl	female	[["First Task",12389],["Shopping",4020],["Product",3772],["Cart",1928],["Second Task",9322],["Potatoes",69063],["Questionnaire",64275]]	null	[1,"5",2,"5",3,"5",4,"4",5,"9",6,"4",7,"3",8,"4",9,"5"]	es	Thu Jul 07 2022 12:58:08 GMT+0200 (heure d’été d’Europe centrale)	"Roboto Serif"	correct	[{"mouse_pos":[1121,326],"mouse_target":"","is_clicked":0,"click_pos":[0,0],"click_target":"","page":"First Task"},{"mouse_pos":[1120,326],"mouse_target":"","is_clicked":0,"click_pos":[0,0],"click_target":"","page":"First Task"},{"mouse_pos":[1118,326],"mouse_target":"","is_clicked":0,"click_pos":[0,0],"click_target":"","page":"First Task"},{"mouse_pos":[1116,326],"mouse_target":"","is_clicked":0…	Mozilla/5.0 (Windows NT 10.0; Win64; x64) AppleWebKit/537.36 (KHTML, like Gecko) Chrome/103.0.0.0 Safari/537.36	Thu Jul 07 2022 12:58:08 GMT+0200 (heure d’été d’Europe centrale)	Thu Jul 07 2022 12:58:08 GMT+0200 (heure d’été d’Europe centrale)	15/05/1975
QFmn1YXhpv	male	[["First Task",22297],["Shopping",5034],["Product",4764],["Cart",3954],["Second Task",9072],["Potatoes",47535],["Questionnaire",64654]]	null	[1,"5",2,"5",3,"4",4,"4",5,"8",6,"4",7,"3",8,"3",9,"2"]	es	Thu Jul 07 2022 12:58:20 GMT+0200 (heure d’été d’Europe centrale)	Roboto	correct	[{"mouse_pos":[160,116],"mouse_target":"","is_clicked":1,"click_pos":[160,116],"click_target":"","page":"First Task"},{"mouse_pos":[160,116],"mouse_target":"","is_clicked":0,"click_pos":[160,116],"click_target":"","page":"First Task"},{"mouse_pos":[160,116],"mouse_target":"","is_clicked":0,"click_pos":[160,116],"click_target":"","page":"First Task"},{"mouse_pos":[160,116],"mouse_target":"","is_cl…	Mozilla/5.0 (Linux; Android 12; SAMSUNG SM-A515F) AppleWebKit/537.36 (KHTML, like Gecko) SamsungBrowser/17.0 Chrome/96.0.4664.104 Mobile Safari/537.36	Thu Jul 07 2022 12:58:14 GMT+0200 (heure d’été d’Europe centrale)	Thu Jul 07 2022 12:58:20 GMT+0200 (heure d’été d’Europe centrale)	20/03/1997
iYkDiovUu7	male	[["First Task",22297],["Shopping",5034],["Product",4764],["Cart",3954],["Second Task",9072],["Potatoes",47535],["Questionnaire",64654],["Questionnaire",1657191433238],["Questionnaire",65969],["Questionnaire",1657191433997]]	null	[1,"5",2,"5",3,"4",4,"4",5,"8",6,"4",7,"3",8,"3",9,"2"]	es	Thu Jul 07 2022 12:58:20 GMT+0200 (heure d’été d’Europe centrale)	Roboto	correct	[{"mouse_pos":[160,116],"mouse_target":"","is_clicked":1,"click_pos":[160,116],"click_target":"","page":"First Task"},{"mouse_pos":[160,116],"mouse_target":"","is_clicked":0,"click_pos":[160,116],"click_target":"","page":"First Task"},{"mouse_pos":[160,116],"mouse_target":"","is_clicked":0,"click_pos":[160,116],"click_target":"","page":"First Task"},{"mouse_pos":[160,116],"mouse_target":"","is_cl…	Mozilla/5.0 (Linux; Android 12; SAMSUNG SM-A515F) AppleWebKit/537.36 (KHTML, like Gecko) SamsungBrowser/17.0 Chrome/96.0.4664.104 Mobile Safari/537.36	Thu Jul 07 2022 12:58:19 GMT+0200 (heure d’été d’Europe centrale)	Thu Jul 07 2022 12:58:20 GMT+0200 (heure d’été d’Europe centrale)	20/03/1997
4vGfsASnM6	male	[["First Task",22297],["Shopping",5034],["Product",4764],["Cart",3954],["Second Task",9072],["Potatoes",47535],["Questionnaire",64654],["Questionnaire",1657191433238]]	null	[1,"5",2,"5",3,"4",4,"4",5,"8",6,"4",7,"3",8,"3",9,"2"]	es	Thu Jul 07 2022 12:58:20 GMT+0200 (heure d’été d’Europe centrale)	Roboto	correct	[{"mouse_pos":[160,116],"mouse_target":"","is_clicked":1,"click_pos":[160,116],"click_target":"","page":"First Task"},{"mouse_pos":[160,116],"mouse_target":"","is_clicked":0,"click_pos":[160,116],"click_target":"","page":"First Task"},{"mouse_pos":[160,116],"mouse_target":"","is_clicked":0,"click_pos":[160,116],"click_target":"","page":"First Task"},{"mouse_pos":[160,116],"mouse_target":"","is_cl…	Mozilla/5.0 (Linux; Android 12; SAMSUNG SM-A515F) AppleWebKit/537.36 (KHTML, like Gecko) SamsungBrowser/17.0 Chrome/96.0.4664.104 Mobile Safari/537.36	Thu Jul 07 2022 12:58:17 GMT+0200 (heure d’été d’Europe centrale)	Thu Jul 07 2022 12:58:20 GMT+0200 (heure d’été d’Europe centrale)	20/03/1997
nCCuRxGTiw	male	[["First Task",22297],["Shopping",5034],["Product",4764],["Cart",3954],["Second Task",9072],["Potatoes",47535],["Questionnaire",64654],["Questionnaire",1657191433238],["Questionnaire",65969]]	null	[1,"5",2,"5",3,"4",4,"4",5,"8",6,"4",7,"3",8,"3",9,"2"]	es	Thu Jul 07 2022 12:58:20 GMT+0200 (heure d’été d’Europe centrale)	Roboto	correct	[{"mouse_pos":[160,116],"mouse_target":"","is_clicked":1,"click_pos":[160,116],"click_target":"","page":"First Task"},{"mouse_pos":[160,116],"mouse_target":"","is_clicked":0,"click_pos":[160,116],"click_target":"","page":"First Task"},{"mouse_pos":[160,116],"mouse_target":"","is_clicked":0,"click_pos":[160,116],"click_target":"","page":"First Task"},{"mouse_pos":[160,116],"mouse_target":"","is_cl…	Mozilla/5.0 (Linux; Android 12; SAMSUNG SM-A515F) AppleWebKit/537.36 (KHTML, like Gecko) SamsungBrowser/17.0 Chrome/96.0.4664.104 Mobile Safari/537.36	Thu Jul 07 2022 12:58:19 GMT+0200 (heure d’été d’Europe centrale)	Thu Jul 07 2022 12:58:20 GMT+0200 (heure d’été d’Europe centrale)	20/03/1997
Pnjs8Tepix	male	[["First Task",22297],["Shopping",5034],["Product",4764],["Cart",3954],["Second Task",9072],["Potatoes",47535],["Questionnaire",64654],["Questionnaire",1657191433238],["Questionnaire",65969],["Questionnaire",1657191433997],["Questionnaire",66567]]	null	[1,"5",2,"5",3,"4",4,"4",5,"8",6,"4",7,"3",8,"3",9,"2"]	es	Thu Jul 07 2022 12:58:21 GMT+0200 (heure d’été d’Europe centrale)	Roboto	correct	[{"mouse_pos":[160,116],"mouse_target":"","is_clicked":1,"click_pos":[160,116],"click_target":"","page":"First Task"},{"mouse_pos":[160,116],"mouse_target":"","is_clicked":0,"click_pos":[160,116],"click_target":"","page":"First Task"},{"mouse_pos":[160,116],"mouse_target":"","is_clicked":0,"click_pos":[160,116],"click_target":"","page":"First Task"},{"mouse_pos":[160,116],"mouse_target":"","is_cl…	Mozilla/5.0 (Linux; Android 12; SAMSUNG SM-A515F) AppleWebKit/537.36 (KHTML, like Gecko) SamsungBrowser/17.0 Chrome/96.0.4664.104 Mobile Safari/537.36	Thu Jul 07 2022 12:58:20 GMT+0200 (heure d’été d’Europe centrale)	Thu Jul 07 2022 12:58:21 GMT+0200 (heure d’été d’Europe centrale)	20/03/1997
IW96Cdg5Jj	male	[["First Task",22297],["Shopping",5034],["Product",4764],["Cart",3954],["Second Task",9072],["Potatoes",47535],["Questionnaire",64654],["Questionnaire",1657191433238],["Questionnaire",65969],["Questionnaire",1657191433997],["Questionnaire",66567],["Questionnaire",1657191434271]]	null	[1,"5",2,"5",3,"4",4,"4",5,"8",6,"4",7,"3",8,"3",9,"2"]	es	Thu Jul 07 2022 12:58:21 GMT+0200 (heure d’été d’Europe centrale)	Roboto	correct	[{"mouse_pos":[160,116],"mouse_target":"","is_clicked":1,"click_pos":[160,116],"click_target":"","page":"First Task"},{"mouse_pos":[160,116],"mouse_target":"","is_clicked":0,"click_pos":[160,116],"click_target":"","page":"First Task"},{"mouse_pos":[160,116],"mouse_target":"","is_clicked":0,"click_pos":[160,116],"click_target":"","page":"First Task"},{"mouse_pos":[160,116],"mouse_target":"","is_cl…	Mozilla/5.0 (Linux; Android 12; SAMSUNG SM-A515F) AppleWebKit/537.36 (KHTML, like Gecko) SamsungBrowser/17.0 Chrome/96.0.4664.104 Mobile Safari/537.36	Thu Jul 07 2022 12:58:20 GMT+0200 (heure d’été d’Europe centrale)	Thu Jul 07 2022 12:58:21 GMT+0200 (heure d’été d’Europe centrale)	20/03/1997
yyfZl4U8Q6	male	[["First Task",2325],["Shopping",5534],["Product",2828],["Cart",5070],["Second Task",913],["Potatoes",7818],["Questionnaire",99663]]	null	[1,"4",2,"4",3,"3",4,"2",5,"8",6,"3",7,"2",8,"2",9,"2"]	es	Thu Jul 07 2022 13:18:31 GMT+0200 (heure d’été d’Europe centrale)	"Times New Roman"	correct	[{"mouse_pos":[17,205],"mouse_target":"","is_clicked":0,"click_pos":[0,0],"click_target":"","page":"First Task"},{"mouse_pos":[17,205],"mouse_target":"","is_clicked":0,"click_pos":[0,0],"click_target":"","page":"First Task"},{"mouse_pos":[17,205],"mouse_target":"","is_clicked":0,"click_pos":[0,0],"click_target":"","page":"First Task"},{"mouse_pos":[17,205],"mouse_target":"","is_clicked":0,"click_…	Mozilla/5.0 (X11; Linux x86_64) AppleWebKit/537.36 (KHTML, like Gecko) Chrome/102.0.5005.115 Safari/537.36 OPR/88.0.4412.74	Thu Jul 07 2022 13:18:30 GMT+0200 (heure d’été d’Europe centrale)	Thu Jul 07 2022 13:18:31 GMT+0200 (heure d’été d’Europe centrale)	30/04/1990
hWHWytAP3Q	female	[["First Task",12626],["Shopping",4730],["Product",8015],["Cart",141918],["Second Task",15069],["Potatoes",64493],["Questionnaire",70242]]	null	[1,"5",2,"5",3,"4",4,"4",5,"10",6,"1",7,"5",8,"5",9,"5"]	es	Thu Jul 07 2022 13:19:19 GMT+0200 (heure d’été d’Europe centrale)	Roboto	wrong	[{"mouse_pos":[136,109],"mouse_target":"","is_clicked":1,"click_pos":[136,109],"click_target":"","page":"First Task"},{"mouse_pos":[136,109],"mouse_target":"","is_clicked":0,"click_pos":[136,109],"click_target":"","page":"First Task"},{"mouse_pos":[136,109],"mouse_target":"","is_clicked":0,"click_pos":[136,109],"click_target":"","page":"First Task"},{"mouse_pos":[136,109],"mouse_target":"","is_cl…	Mozilla/5.0 (iPhone; CPU iPhone OS 15_5 like Mac OS X) AppleWebKit/605.1.15 (KHTML, like Gecko) Version/15.5 Mobile/15E148 Safari/604.1	Thu Jul 07 2022 13:19:18 GMT+0200 (heure d’été d’Europe centrale)	Thu Jul 07 2022 13:19:19 GMT+0200 (heure d’été d’Europe centrale)	07/07/2000
05qMSBDMfI	female	[["First Task",1289],["Shopping",4767],["Product",4677],["Cart",2624],["Second Task",1654],["Potatoes",65169],["Questionnaire",68335]]	null	[1,"5",2,"5",3,"5",4,"5",5,"8",6,"3",7,"3",8,"5",9,"4"]	es	Thu Jul 07 2022 13:28:38 GMT+0200 (heure d’été d’Europe centrale)	Roboto	correct	[{"mouse_pos":[139,121],"mouse_target":"","is_clicked":0,"click_pos":[0,0],"click_target":"","page":"First Task"},{"mouse_pos":[139,121],"mouse_target":"","is_clicked":1,"click_pos":[139,121],"click_target":"","page":"First Task"},{"mouse_pos":[139,121],"mouse_target":"","is_clicked":0,"click_pos":[139,121],"click_target":"","page":"First Task"},{"mouse_pos":[139,121],"mouse_target":"","is_clicke…	Mozilla/5.0 (iPhone; CPU iPhone OS 15_5 like Mac OS X) AppleWebKit/605.1.15 (KHTML, like Gecko) Version/15.5 Mobile/15E148 Safari/604.1	Thu Jul 07 2022 13:28:37 GMT+0200 (heure d’été d’Europe centrale)	Thu Jul 07 2022 13:28:38 GMT+0200 (heure d’été d’Europe centrale)	18/11/1998
9FI84FddGl	male	[["First Task",18354],["Shopping",16276],["Product",4620],["Cart",1821],["Second Task",15033],["Potatoes",11582],["Questionnaire",51946]]	null	[1,"1",2,"1",3,"1",4,"1",5,"0",6,"1",7,"1",8,"1",9,"1"]	es	Thu Jul 07 2022 13:30:44 GMT+0200 (heure d’été d’Europe centrale)	Roboto	wrong	[{"mouse_pos":[141,107],"mouse_target":"","is_clicked":0,"click_pos":[0,0],"click_target":"","page":"First Task"},{"mouse_pos":[141,107],"mouse_target":"","is_clicked":1,"click_pos":[141,107],"click_target":"","page":"First Task"},{"mouse_pos":[141,107],"mouse_target":"","is_clicked":0,"click_pos":[141,107],"click_target":"","page":"First Task"},{"mouse_pos":[141,107],"mouse_target":"","is_clicke…	Mozilla/5.0 (iPhone; CPU iPhone OS 15_5 like Mac OS X) AppleWebKit/605.1.15 (KHTML, like Gecko) Version/15.5 Mobile/15E148 Safari/604.1	Thu Jul 07 2022 13:30:42 GMT+0200 (heure d’été d’Europe centrale)	Thu Jul 07 2022 13:30:44 GMT+0200 (heure d’été d’Europe centrale)	09/05/1995
Ed468EEq5p	female	[["First Task",1638],["Shopping",3427],["Product",5226],["Cart",2081],["Second Task",12044],["Potatoes",73443],["Questionnaire",62354]]	null	[1,"5",2,"4",3,"3",4,"3",5,"0",6,"1",7,"1",8,"3",9,"3"]	en	Thu Jul 07 2022 13:35:01 GMT+0200 (heure d’été d’Europe centrale)	Roboto	correct	[{"mouse_pos":[126,851],"mouse_target":"addToCart","is_clicked":1,"click_pos":[126,851],"click_target":"addToCart","page":"Product"},{"mouse_pos":[126,851],"mouse_target":"addToCart","is_clicked":0,"click_pos":[126,851],"click_target":"addToCart","page":"Product"},{"mouse_pos":[126,851],"mouse_target":"addToCart","is_clicked":0,"click_pos":[126,851],"click_target":"addToCart","page":"Product"},{"…	Mozilla/5.0 (iPhone; CPU iPhone OS 15_5 like Mac OS X) AppleWebKit/605.1.15 (KHTML, like Gecko) Mobile/15E148 [LinkedInApp]/9.22.9151.2	Thu Jul 07 2022 13:34:59 GMT+0200 (heure d’été d’Europe centrale)	Thu Jul 07 2022 13:35:01 GMT+0200 (heure d’été d’Europe centrale)	12/03/1999
LXlO7H8vGk	male	[["First Task",17069],["Shopping",11833],["Product",5186],["Cart",2389],["Second Task",10532],["Potatoes",48755],["Questionnaire",62104]]	null	[1,"5",2,"5",3,"2",4,"3",5,"6",6,"3",7,"4",8,"5",9,"4"]	en	Thu Jul 07 2022 13:41:34 GMT+0200 (heure d’été d’Europe centrale)	Roboto	correct	[{"mouse_pos":[190,282],"mouse_target":"","is_clicked":1,"click_pos":[190,282],"click_target":"","page":"Shopping"},{"mouse_pos":[190,282],"mouse_target":"","is_clicked":0,"click_pos":[190,282],"click_target":"","page":"Shopping"},{"mouse_pos":[190,282],"mouse_target":"","is_clicked":0,"click_pos":[190,282],"click_target":"","page":"Shopping"},{"mouse_pos":[190,282],"mouse_target":"","is_clicked"…	Mozilla/5.0 (Linux; Android 11; RMX2155) AppleWebKit/537.36 (KHTML, like Gecko) Chrome/103.0.0.0 Mobile Safari/537.36	Thu Jul 07 2022 13:41:31 GMT+0200 (heure d’été d’Europe centrale)	Thu Jul 07 2022 13:41:34 GMT+0200 (heure d’été d’Europe centrale)	08/02/2003
sozAGQpZHi	female	[["First Task",13000],["Shopping",11191],["Product",4702],["Cart",2532],["Second Task",11990],["Potatoes",69760],["Questionnaire",52592]]	null	[1,"3",2,"1",3,"2",4,"1",5,"0",6,"1",7,"1",8,"3",9,"2"]	es	Thu Jul 07 2022 13:49:56 GMT+0200 (heure d’été d’Europe centrale)	Roboto	wrong	[{"mouse_pos":[130,85],"mouse_target":"lang-es","is_clicked":1,"click_pos":[130,85],"click_target":"lang-es","page":"First Task"},{"mouse_pos":[130,85],"mouse_target":"lang-es","is_clicked":0,"click_pos":[130,85],"click_target":"lang-es","page":"First Task"},{"mouse_pos":[130,85],"mouse_target":"lang-es","is_clicked":0,"click_pos":[130,85],"click_target":"lang-es","page":"First Task"},{"mouse_pos…	Mozilla/5.0 (Linux; Android 12; M2007J3SY) AppleWebKit/537.36 (KHTML, like Gecko) Chrome/103.0.0.0 Mobile Safari/537.36	Thu Jul 07 2022 13:49:55 GMT+0200 (heure d’été d’Europe centrale)	Thu Jul 07 2022 13:49:56 GMT+0200 (heure d’été d’Europe centrale)	25/02/1993
VQRUwrMdF4	male	[["First Task",270379],["Shopping",4938],["Product",3528],["Cart",1432],["Second Task",9674],["Potatoes",498048],["Questionnaire",40377]]	null	[1,"5",2,"5",3,"5",4,"5",5,"10",6,"5",7,"3",8,"4",9,"4"]	es	Thu Jul 07 2022 14:14:55 GMT+0200 (heure d’été d’Europe centrale)	"Roboto Serif"	wrong	[{"mouse_pos":[474,30],"mouse_target":"","is_clicked":0,"click_pos":[0,0],"click_target":"","page":"First Task"},{"mouse_pos":[521,172],"mouse_target":"","is_clicked":0,"click_pos":[0,0],"click_target":"","page":"First Task"},{"mouse_pos":[542,202],"mouse_target":"","is_clicked":0,"click_pos":[0,0],"click_target":"","page":"First Task"},{"mouse_pos":[545,204],"mouse_target":"","is_clicked":0,"cli…	Mozilla/5.0 (Windows NT 10.0; Win64; x64) AppleWebKit/537.36 (KHTML, like Gecko) Chrome/103.0.0.0 Safari/537.36	Thu Jul 07 2022 14:14:55 GMT+0200 (heure d’été d’Europe centrale)	Thu Jul 07 2022 14:14:55 GMT+0200 (heure d’été d’Europe centrale)	19/12/1973
v3bL5XNjYn	male	[["First Task",7138],["Shopping",2884],["Product",3623],["Cart",1275],["Second Task",13957],["Potatoes",55510],["Questionnaire",136858]]	null	[1,"3",2,"4",3,"2",4,"1",5,"2",6,"2",7,"2",8,"4",9,"2"]	en	Thu Jul 07 2022 15:32:47 GMT+0200 (heure d’été d’Europe centrale)	Roboto	correct	[{"mouse_pos":[453,228],"mouse_target":"","is_clicked":0,"click_pos":[0,0],"click_target":"","page":"First Task"},{"mouse_pos":[453,227],"mouse_target":"","is_clicked":0,"click_pos":[0,0],"click_target":"","page":"First Task"},{"mouse_pos":[453,227],"mouse_target":"","is_clicked":0,"click_pos":[0,0],"click_target":"","page":"First Task"},{"mouse_pos":[453,227],"mouse_target":"","is_clicked":0,"cl…	Mozilla/5.0 (Windows NT 10.0; Win64; x64) AppleWebKit/537.36 (KHTML, like Gecko) Chrome/103.0.0.0 Safari/537.36	Thu Jul 07 2022 15:32:46 GMT+0200 (heure d’été d’Europe centrale)	Thu Jul 07 2022 15:32:47 GMT+0200 (heure d’été d’Europe centrale)	31/05/1999
eqL4zdAKBC	female	[["First Task",3056],["Shopping",9171],["Product",13421],["Cart",2078],["Second Task",14132],["Potatoes",66632],["Questionnaire",79017]]	null	[1,"4",2,"4",3,"2",4,"3",5,"5",6,"1",7,"2",8,"3",9,"2"]	en	Thu Jul 07 2022 15:40:47 GMT+0200 (heure d’été d’Europe centrale)	"Roboto Serif"	wrong	[{"mouse_pos":[146,841],"mouse_target":"addToCart","is_clicked":1,"click_pos":[146,841],"click_target":"addToCart","page":"Product"},{"mouse_pos":[146,841],"mouse_target":"addToCart","is_clicked":0,"click_pos":[146,841],"click_target":"addToCart","page":"Product"},{"mouse_pos":[146,841],"mouse_target":"addToCart","is_clicked":0,"click_pos":[146,841],"click_target":"addToCart","page":"Product"},{"…	Mozilla/5.0 (Linux; Android 12; SM-A515F Build/SP1A.210812.016; wv) AppleWebKit/537.36 (KHTML, like Gecko) Version/4.0 Chrome/103.0.5060.71 Mobile Safari/537.36 [FB_IAB/FB4A;FBAV/373.0.0.31.112;]	Thu Jul 07 2022 15:40:48 GMT+0200 (heure d’été d’Europe centrale)	Thu Jul 07 2022 15:40:47 GMT+0200 (heure d’été d’Europe centrale)	23/03/1994
lK7d7jvmB1	male	[["First Task",16514],["Shopping",12359],["Product",10825],["Cart",3202],["Second Task",11193],["Potatoes",42131],["Questionnaire",63639]]	null	[1,"4",2,"4",3,"3",4,"3",5,"7",6,"4",7,"4",8,"5",9,"3"]	es	Thu Jul 07 2022 15:47:51 GMT+0200 (heure d’été d’Europe centrale)	Roboto	correct	[{"mouse_pos":[113,99],"mouse_target":"","is_clicked":0,"click_pos":[0,0],"click_target":"","page":"First Task"},{"mouse_pos":[113,99],"mouse_target":"","is_clicked":1,"click_pos":[113,99],"click_target":"","page":"First Task"},{"mouse_pos":[113,99],"mouse_target":"","is_clicked":0,"click_pos":[113,99],"click_target":"","page":"First Task"},{"mouse_pos":[113,99],"mouse_target":"","is_clicked":0,"…	Mozilla/5.0 (iPhone; CPU iPhone OS 15_5 like Mac OS X) AppleWebKit/605.1.15 (KHTML, like Gecko) Mobile/15E148 [LinkedInApp]/9.22.9151.2	Thu Jul 07 2022 15:47:49 GMT+0200 (heure d’été d’Europe centrale)	Thu Jul 07 2022 15:47:51 GMT+0200 (heure d’été d’Europe centrale)	06/08/1994
koCzR5TTre	female	[["First Task",2075744],["Shopping",14062],["Product",6954],["Cart",2811],["Second Task",33424],["Potatoes",61803],["Questionnaire",60879]]	null	[1,"5",2,"5",3,"5",4,"5",5,"10",6,"5",7,"5",8,"5",9,"5"]	es	Thu Jul 07 2022 16:01:36 GMT+0200 (heure d’été d’Europe centrale)	"Roboto Serif"	correct	[{"mouse_pos":[3,553],"mouse_target":"","is_clicked":1,"click_pos":[3,553],"click_target":"","page":"First Task"},{"mouse_pos":[3,553],"mouse_target":"","is_clicked":0,"click_pos":[3,553],"click_target":"","page":"First Task"},{"mouse_pos":[3,553],"mouse_target":"","is_clicked":0,"click_pos":[3,553],"click_target":"","page":"First Task"},{"mouse_pos":[3,553],"mouse_target":"","is_clicked":0,"clic…	Mozilla/5.0 (Linux; Android 11; RMX2170) AppleWebKit/537.36 (KHTML, like Gecko) Chrome/103.0.0.0 Mobile Safari/537.36	Thu Jul 07 2022 16:01:34 GMT+0200 (heure d’été d’Europe centrale)	Thu Jul 07 2022 16:01:36 GMT+0200 (heure d’été d’Europe centrale)	16/07/1991
LPK3B5ZyYm	male	[["First Task",9734],["Shopping",5869],["Product",8216],["Cart",2166],["Second Task",10229],["Potatoes",56657],["Questionnaire",70606]]	null	[1,"4",2,"2",3,"2",4,"2",5,"4",6,"1",7,"2",8,"4",9,"3"]	en	Thu Jul 07 2022 16:17:04 GMT+0200 (heure d’été d’Europe centrale)	Roboto Serif	correct	[{"mouse_pos":[114,804],"mouse_target":"addToCart","is_clicked":1,"click_pos":[114,804],"click_target":"addToCart","page":"Product"},{"mouse_pos":[114,804],"mouse_target":"addToCart","is_clicked":0,"click_pos":[114,804],"click_target":"addToCart","page":"Product"},{"mouse_pos":[114,804],"mouse_target":"addToCart","is_clicked":0,"click_pos":[114,804],"click_target":"addToCart","page":"Product"},{"…	Mozilla/5.0 (Android 10; Mobile; rv:102.0) Gecko/102.0 Firefox/102.0	Thu Jul 07 2022 16:17:03 GMT+0200 (heure d’été d’Europe centrale)	Thu Jul 07 2022 16:17:04 GMT+0200 (heure d’été d’Europe centrale)	17/09/1999
X9ZRFjVwnP	male	[["First Task",10965],["Shopping",9784],["Product",9341],["Cart",4657],["Second Task",14477],["Potatoes",80483],["Questionnaire",65748]]	null	[1,"3",2,"3",3,"1",4,"2",5,"0",6,"1",7,"1",8,"2",9,"4"]	en	Thu Jul 07 2022 17:11:26 GMT+0200 (heure d’été d’Europe centrale)	"Times New Roman"	correct	[{"mouse_pos":[115,813],"mouse_target":"addToCart","is_clicked":1,"click_pos":[115,813],"click_target":"addToCart","page":"Product"},{"mouse_pos":[115,813],"mouse_target":"addToCart","is_clicked":0,"click_pos":[115,813],"click_target":"addToCart","page":"Product"},{"mouse_pos":[115,813],"mouse_target":"addToCart","is_clicked":0,"click_pos":[115,813],"click_target":"addToCart","page":"Product"},{"…	Mozilla/5.0 (Linux; Android 12) AppleWebKit/537.36 (KHTML, like Gecko) Chrome/103.0.5060.70 Mobile Safari/537.36	Thu Jul 07 2022 17:11:24 GMT+0200 (heure d’été d’Europe centrale)	Thu Jul 07 2022 17:11:26 GMT+0200 (heure d’été d’Europe centrale)	20/12/2001
uYQBO39Z3u	male	[["First Task",13736],["Shopping",3217],["Product",5693],["Cart",2818],["Second Task",8824],["Potatoes",41868],["Questionnaire",77870]]	null	[1,"2",2,"2",3,"1",4,"1",5,"0",6,"1",7,"1",8,"2",9,"1"]	es	Thu Jul 07 2022 17:32:19 GMT+0200 (heure d’été d’Europe centrale)	serif	correct	[{"mouse_pos":[649,131],"mouse_target":"","is_clicked":0,"click_pos":[0,0],"click_target":"","page":"First Task"},{"mouse_pos":[701,139],"mouse_target":"","is_clicked":0,"click_pos":[0,0],"click_target":"","page":"First Task"},{"mouse_pos":[760,140],"mouse_target":"","is_clicked":0,"click_pos":[0,0],"click_target":"","page":"First Task"},{"mouse_pos":[794,140],"mouse_target":"","is_clicked":0,"cl…	Mozilla/5.0 (X11; Ubuntu; Linux x86_64; rv:102.0) Gecko/20100101 Firefox/102.0	Thu Jul 07 2022 17:32:18 GMT+0200 (heure d’été d’Europe centrale)	Thu Jul 07 2022 17:32:19 GMT+0200 (heure d’été d’Europe centrale)	23/12/1975
gVc6OmdXYF	male	[["First Task",140917],["Shopping",10809],["Product",4294],["Cart",1360],["Second Task",8219],["Potatoes",650020],["Questionnaire",45746]]	null	[1,"3",2,"1",3,"1",4,"1",5,"0",6,"1",7,"1",8,"2",9,"1"]	es	Thu Jul 07 2022 17:39:40 GMT+0200 (heure d’été d’Europe centrale)	"Times New Roman"	correct	[{"mouse_pos":[690,51],"mouse_target":"","is_clicked":0,"click_pos":[0,0],"click_target":"","page":"First Task"},{"mouse_pos":[696,55],"mouse_target":"","is_clicked":0,"click_pos":[0,0],"click_target":"","page":"First Task"},{"mouse_pos":[698,59],"mouse_target":"","is_clicked":0,"click_pos":[0,0],"click_target":"","page":"First Task"},{"mouse_pos":[697,83],"mouse_target":"lang-es","is_clicked":0,…	Mozilla/5.0 (Windows NT 10.0; Win64; x64) AppleWebKit/537.36 (KHTML, like Gecko) Chrome/102.0.5005.115 Safari/537.36 OPR/88.0.4412.53	Thu Jul 07 2022 17:39:38 GMT+0200 (heure d’été d’Europe centrale)	Thu Jul 07 2022 17:39:40 GMT+0200 (heure d’été d’Europe centrale)	01/09/1999
w7iSdV5aAm	female	[["First Task",19597],["Shopping",11965],["Product",8221],["Cart",3734],["Second Task",9650],["Potatoes",29019],["Questionnaire",165708]]	null	[1,"4",2,"3",3,"3",4,"3",5,"8",6,"4",7,"2",8,"4",9,"4"]	es	Thu Jul 07 2022 18:30:08 GMT+0200 (heure d’été d’Europe centrale)	Roboto	correct	[{"mouse_pos":[147,105],"mouse_target":"","is_clicked":1,"click_pos":[147,105],"click_target":"","page":"First Task"},{"mouse_pos":[147,105],"mouse_target":"","is_clicked":0,"click_pos":[147,105],"click_target":"","page":"First Task"},{"mouse_pos":[147,105],"mouse_target":"","is_clicked":0,"click_pos":[147,105],"click_target":"","page":"First Task"},{"mouse_pos":[147,105],"mouse_target":"","is_cl…	Mozilla/5.0 (Linux; Android 12; SM-G991B) AppleWebKit/537.36 (KHTML, like Gecko) Chrome/103.0.0.0 Mobile Safari/537.36	Thu Jul 07 2022 18:29:56 GMT+0200 (heure d’été d’Europe centrale)	Thu Jul 07 2022 18:30:08 GMT+0200 (heure d’été d’Europe centrale)	29/03/1982
DP4Y2WB3GG	female	[["First Task",19597],["Shopping",11965],["Product",8221],["Cart",3734],["Second Task",9650],["Potatoes",29019],["Questionnaire",165708],["Questionnaire",1657211237028]]	null	[1,"4",2,"3",3,"3",4,"3",5,"8",6,"4",7,"2",8,"4",9,"4"]	es	Thu Jul 07 2022 18:30:10 GMT+0200 (heure d’été d’Europe centrale)	Roboto	correct	[{"mouse_pos":[147,105],"mouse_target":"","is_clicked":1,"click_pos":[147,105],"click_target":"","page":"First Task"},{"mouse_pos":[147,105],"mouse_target":"","is_clicked":0,"click_pos":[147,105],"click_target":"","page":"First Task"},{"mouse_pos":[147,105],"mouse_target":"","is_clicked":0,"click_pos":[147,105],"click_target":"","page":"First Task"},{"mouse_pos":[147,105],"mouse_target":"","is_cl…	Mozilla/5.0 (Linux; Android 12; SM-G991B) AppleWebKit/537.36 (KHTML, like Gecko) Chrome/103.0.0.0 Mobile Safari/537.36	Thu Jul 07 2022 18:30:02 GMT+0200 (heure d’été d’Europe centrale)	Thu Jul 07 2022 18:30:10 GMT+0200 (heure d’été d’Europe centrale)	29/03/1982
9zOFMA86yd	female	[["First Task",20663],["Shopping",13123],["Product",6960],["Cart",2333],["Second Task",17103],["Potatoes",99000],["Questionnaire",95793]]	null	[1,"2",2,"2",3,"2",4,"2",5,"3",6,"1",7,"3",8,"4",9,"3"]	en	Thu Jul 07 2022 19:29:27 GMT+0200 (heure d’été d’Europe centrale)	Roboto	wrong	[{"mouse_pos":[198,275],"mouse_target":"","is_clicked":1,"click_pos":[198,275],"click_target":"","page":"Shopping"},{"mouse_pos":[198,275],"mouse_target":"","is_clicked":0,"click_pos":[198,275],"click_target":"","page":"Shopping"},{"mouse_pos":[198,275],"mouse_target":"","is_clicked":0,"click_pos":[198,275],"click_target":"","page":"Shopping"},{"mouse_pos":[198,275],"mouse_target":"","is_clicked"…	Mozilla/5.0 (Android 11; Mobile; rv:85.0) Gecko/85.0 Firefox/85.0	Thu Jul 07 2022 19:29:27 GMT+0200 (heure d’été d’Europe centrale)	Thu Jul 07 2022 19:29:27 GMT+0200 (heure d’été d’Europe centrale)	12/08/2001
msA5kzcxVD	female	[["First Task",14770],["Shopping",13209],["Product",37854],["Cart",5746],["Second Task",20454],["Potatoes",41657],["Questionnaire",102932]]	null	[1,"3",2,"3",3,"3",4,"3",5,"6",6,"2",7,"2",8,"3",9,"4"]	en	Thu Jul 07 2022 20:51:15 GMT+0200 (heure d’été d’Europe centrale)	Roboto	wrong	[{"mouse_pos":[227,5901],"mouse_target":"","is_clicked":1,"click_pos":[227,5901],"click_target":"","page":"Shopping"},{"mouse_pos":[227,5901],"mouse_target":"","is_clicked":0,"click_pos":[227,5901],"click_target":"","page":"Shopping"},{"mouse_pos":[227,5901],"mouse_target":"","is_clicked":0,"click_pos":[227,5901],"click_target":"","page":"Shopping"},{"mouse_pos":[227,5901],"mouse_target":"","is_c…	Mozilla/5.0 (Linux; Android 11; SAMSUNG SM-A105FN) AppleWebKit/537.36 (KHTML, like Gecko) SamsungBrowser/17.0 Chrome/96.0.4664.104 Mobile Safari/537.36	Thu Jul 07 2022 20:51:14 GMT+0200 (heure d’été d’Europe centrale)	Thu Jul 07 2022 20:51:15 GMT+0200 (heure d’été d’Europe centrale)	21/03/1962
fubVwHAmV1	female	[["First Task",12237],["Shopping",1657220357838],["Product",7875],["Cart",2487],["Second Task",18919],["Potatoes",85142],["Questionnaire",82024]]	null	[1,"2",2,"2",3,"1",4,"1",5,"1",6,"1",7,"1",8,"1",9,"1"]	en	Thu Jul 07 2022 21:02:52 GMT+0200 (heure d’été d’Europe centrale)	"Roboto Serif"	correct	[{"mouse_pos":[215,273],"mouse_target":"","is_clicked":1,"click_pos":[215,273],"click_target":"","page":"Shopping"},{"mouse_pos":[215,273],"mouse_target":"","is_clicked":0,"click_pos":[215,273],"click_target":"","page":"Shopping"},{"mouse_pos":[215,273],"mouse_target":"","is_clicked":0,"click_pos":[215,273],"click_target":"","page":"Shopping"},{"mouse_pos":[215,273],"mouse_target":"","is_clicked"…	Mozilla/5.0 (Linux; Android 12; SAMSUNG SM-G996B) AppleWebKit/537.36 (KHTML, like Gecko) SamsungBrowser/17.0 Chrome/96.0.4664.104 Mobile Safari/537.36	Thu Jul 07 2022 21:02:50 GMT+0200 (heure d’été d’Europe centrale)	Thu Jul 07 2022 21:02:52 GMT+0200 (heure d’été d’Europe centrale)	23/11/1984
vdQwNBLe2D	male	[["First Task",11288],["Shopping",9264],["Product",5959],["Cart",1994],["Second Task",19273],["Potatoes",64768],["Questionnaire",68760]]	null	[1,"3",2,"2",3,"2",4,"1",5,"0",6,"1",7,"3",8,"2",9,"3"]	es	Thu Jul 07 2022 21:08:25 GMT+0200 (heure d’été d’Europe centrale)	"Roboto Serif"	correct	[{"mouse_pos":[128,126],"mouse_target":"lang-es","is_clicked":1,"click_pos":[128,126],"click_target":"lang-es","page":"First Task"},{"mouse_pos":[128,126],"mouse_target":"lang-es","is_clicked":0,"click_pos":[128,126],"click_target":"lang-es","page":"First Task"},{"mouse_pos":[128,126],"mouse_target":"lang-es","is_clicked":0,"click_pos":[128,126],"click_target":"lang-es","page":"First Task"},{"mou…	Mozilla/5.0 (Linux; Android 10; SAMSUNG SM-N960F) AppleWebKit/537.36 (KHTML, like Gecko) SamsungBrowser/17.0 Chrome/96.0.4664.104 Mobile Safari/537.36	Thu Jul 07 2022 21:08:23 GMT+0200 (heure d’été d’Europe centrale)	Thu Jul 07 2022 21:08:25 GMT+0200 (heure d’été d’Europe centrale)	03/06/2001
088XFEjCdq	male	[["First Task",7958],["Shopping",9729],["Product",7702],["Cart",2713],["Second Task",10641],["Potatoes",73201],["Questionnaire",61175]]	null	[1,"5",2,"4",3,"4",4,"5",5,"8",6,"3",7,"4",8,"5",9,"5"]	en	Thu Jul 07 2022 21:39:18 GMT+0200 (heure d’été d’Europe centrale)	"Roboto Serif"	correct	[{"mouse_pos":[138,831],"mouse_target":"addToCart","is_clicked":1,"click_pos":[138,831],"click_target":"addToCart","page":"Product"},{"mouse_pos":[138,831],"mouse_target":"addToCart","is_clicked":0,"click_pos":[138,831],"click_target":"addToCart","page":"Product"},{"mouse_pos":[138,831],"mouse_target":"addToCart","is_clicked":0,"click_pos":[138,831],"click_target":"addToCart","page":"Product"},{"…	Mozilla/5.0 (Linux; Android 12; IN2025) AppleWebKit/537.36 (KHTML, like Gecko) Chrome/103.0.0.0 Mobile Safari/537.36	Thu Jul 07 2022 21:39:19 GMT+0200 (heure d’été d’Europe centrale)	Thu Jul 07 2022 21:39:18 GMT+0200 (heure d’été d’Europe centrale)	20/05/2001
W3cfFzo0t6	male	[["First Task",15942],["Shopping",12118],["Product",6064],["Cart",2652],["Second Task",24028],["Potatoes",66447],["Questionnaire",72017]]	null	[1,"4",2,"4",3,"2",4,"2",5,"6",6,"3",7,"2",8,"4",9,"2"]	en	Thu Jul 07 2022 21:41:15 GMT+0200 (heure d’été d’Europe centrale)	Roboto Serif	correct	[{"mouse_pos":[143,828],"mouse_target":"addToCart","is_clicked":1,"click_pos":[143,828],"click_target":"addToCart","page":"Product"},{"mouse_pos":[143,828],"mouse_target":"addToCart","is_clicked":0,"click_pos":[143,828],"click_target":"addToCart","page":"Product"},{"mouse_pos":[143,828],"mouse_target":"addToCart","is_clicked":0,"click_pos":[143,828],"click_target":"addToCart","page":"Product"},{"…	Mozilla/5.0 (Android 11; Mobile; rv:101.0) Gecko/101.0 Firefox/101.0	Thu Jul 07 2022 21:41:14 GMT+0200 (heure d’été d’Europe centrale)	Thu Jul 07 2022 21:41:15 GMT+0200 (heure d’été d’Europe centrale)	09/03/1998
qH9DmO42wU	female	[["First Task",15471],["Shopping",2763],["Product",5537],["Cart",2032],["Second Task",80317],["Potatoes",53536],["Questionnaire",71677]]	null	[1,"5",2,"5",3,"5",4,"5",5,"7",6,"2",7,"4",8,"3",9,"2"]	es	Thu Jul 07 2022 21:52:53 GMT+0200 (heure d’été d’Europe centrale)	"Times New Roman"	correct	[{"mouse_pos":[734,222],"mouse_target":"","is_clicked":0,"click_pos":[0,0],"click_target":"","page":"First Task"},{"mouse_pos":[731,233],"mouse_target":"","is_clicked":0,"click_pos":[0,0],"click_target":"","page":"First Task"},{"mouse_pos":[725,263],"mouse_target":"","is_clicked":0,"click_pos":[0,0],"click_target":"","page":"First Task"},{"mouse_pos":[723,302],"mouse_target":"continue1","is_click…	Mozilla/5.0 (Windows NT 10.0; Win64; x64) AppleWebKit/537.36 (KHTML, like Gecko) Chrome/102.0.5005.115 Safari/537.36 OPR/88.0.4412.75	Thu Jul 07 2022 21:52:53 GMT+0200 (heure d’été d’Europe centrale)	Thu Jul 07 2022 21:52:53 GMT+0200 (heure d’été d’Europe centrale)	21/04/1998
H4iFhJ5vEg	male	[["First Task",110611],["Shopping",3115],["Product",6852],["Cart",7390],["Second Task",12443],["Potatoes",34647],["Questionnaire",65625]]	null	[1,"5",2,"5",3,"5",4,"5",5,"9",6,"5",7,"4",8,"5",9,"5"]	en	Thu Jul 07 2022 22:17:19 GMT+0200 (heure d’été d’Europe centrale)	Roboto	wrong	[{"mouse_pos":[1421,3],"mouse_target":"","is_clicked":0,"click_pos":[0,0],"click_target":"","page":"First Task"},{"mouse_pos":[1411,20],"mouse_target":"","is_clicked":0,"click_pos":[0,0],"click_target":"","page":"First Task"},{"mouse_pos":[1411,20],"mouse_target":"","is_clicked":0,"click_pos":[0,0],"click_target":"","page":"First Task"},{"mouse_pos":[1396,13],"mouse_target":"","is_clicked":0,"cli…	Mozilla/5.0 (Windows NT 10.0; Win64; x64) AppleWebKit/537.36 (KHTML, like Gecko) Chrome/103.0.0.0 Safari/537.36	Thu Jul 07 2022 22:17:18 GMT+0200 (heure d’été d’Europe centrale)	Thu Jul 07 2022 22:17:19 GMT+0200 (heure d’été d’Europe centrale)	29/07/1997
m8EhrQyw8B	male	[["First Task",5700],["Shopping",10132],["Product",4350],["Cart",1834],["Second Task",8078],["Potatoes",55161],["Questionnaire",48305]]	null	[1,"4",2,"4",3,"4",4,"4",5,"8",6,"3",7,"3",8,"4",9,"4"]	es	Thu Jul 07 2022 22:21:16 GMT+0200 (heure d’été d’Europe centrale)	"Roboto Serif"	correct	[{"mouse_pos":[135,115],"mouse_target":"","is_clicked":1,"click_pos":[135,115],"click_target":"","page":"First Task"},{"mouse_pos":[135,115],"mouse_target":"","is_clicked":0,"click_pos":[135,115],"click_target":"","page":"First Task"},{"mouse_pos":[135,115],"mouse_target":"","is_clicked":0,"click_pos":[135,115],"click_target":"","page":"First Task"},{"mouse_pos":[135,115],"mouse_target":"","is_cl…	Mozilla/5.0 (Linux; Android 9; SM-G955F) AppleWebKit/537.36 (KHTML, like Gecko) Chrome/103.0.0.0 Mobile Safari/537.36	Thu Jul 07 2022 22:20:03 GMT+0200 (heure d’été d’Europe centrale)	Thu Jul 07 2022 22:21:16 GMT+0200 (heure d’été d’Europe centrale)	14/12/2001
RuRhoVaf94	male	[["First Task",2048],["Shopping",2409],["Product",4692],["Cart",2443],["Second Task",2247],["Potatoes",44405],["Questionnaire",73903]]	null	[1,"4",2,"4",3,"4",4,"2",5,"8",6,"3",7,"2",8,"5",9,"4"]	es	Thu Jul 07 2022 22:24:00 GMT+0200 (heure d’été d’Europe centrale)	"Roboto Serif"	wrong	[{"mouse_pos":[129,137],"mouse_target":"lang-es","is_clicked":1,"click_pos":[129,137],"click_target":"lang-es","page":"First Task"},{"mouse_pos":[129,137],"mouse_target":"lang-es","is_clicked":0,"click_pos":[129,137],"click_target":"lang-es","page":"First Task"},{"mouse_pos":[129,137],"mouse_target":"lang-es","is_clicked":0,"click_pos":[129,137],"click_target":"lang-es","page":"First Task"},{"mou…	Mozilla/5.0 (Linux; Android 9; FLA-LX1) AppleWebKit/537.36 (KHTML, like Gecko) Chrome/103.0.0.0 Mobile Safari/537.36	Thu Jul 07 2022 22:23:58 GMT+0200 (heure d’été d’Europe centrale)	Thu Jul 07 2022 22:24:00 GMT+0200 (heure d’été d’Europe centrale)	06/03/1999
fb7Mn4f0Xl	female	[["First Task",24236],["Shopping",9912],["Product",17352],["Cart",3742],["Second Task",22469],["Potatoes",54461],["Questionnaire",119605]]	null	[1,"3",2,"4",3,"3",4,"2",5,"5",6,"4",7,"3",8,"4",9,"2"]	es	Thu Jul 07 2022 22:29:30 GMT+0200 (heure d’été d’Europe centrale)	Roboto	correct	[{"mouse_pos":[145,114],"mouse_target":"","is_clicked":1,"click_pos":[145,114],"click_target":"","page":"First Task"},{"mouse_pos":[145,114],"mouse_target":"","is_clicked":0,"click_pos":[145,114],"click_target":"","page":"First Task"},{"mouse_pos":[145,114],"mouse_target":"","is_clicked":0,"click_pos":[145,114],"click_target":"","page":"First Task"},{"mouse_pos":[145,114],"mouse_target":"","is_cl…	Mozilla/5.0 (Linux; Android 10; SM-A105FN) AppleWebKit/537.36 (KHTML, like Gecko) Chrome/102.0.0.0 Mobile Safari/537.36	Thu Jul 07 2022 22:29:27 GMT+0200 (heure d’été d’Europe centrale)	Thu Jul 07 2022 22:29:30 GMT+0200 (heure d’été d’Europe centrale)	07/04/1983
6ZuwJfnjAH	male	[["First Task",6350],["Shopping",7248],["Product",5722],["Cart",1502],["Second Task",4276],["Potatoes",1942],["Questionnaire",51683]]	null	[1,"4",2,"4",3,"4",4,"4",5,"10",6,"4",7,"4",8,"4",9,"4"]	en	Fri Jul 08 2022 07:05:39 GMT+0200 (heure d’été d’Europe centrale)	Roboto	wrong	[{"mouse_pos":[146,835],"mouse_target":"addToCart","is_clicked":1,"click_pos":[146,835],"click_target":"addToCart","page":"Product"},{"mouse_pos":[146,835],"mouse_target":"addToCart","is_clicked":0,"click_pos":[146,835],"click_target":"addToCart","page":"Product"},{"mouse_pos":[146,835],"mouse_target":"addToCart","is_clicked":0,"click_pos":[146,835],"click_target":"addToCart","page":"Product"},{"…	Mozilla/5.0 (Linux; Android 12; SM-G780F Build/SP1A.210812.016; wv) AppleWebKit/537.36 (KHTML, like Gecko) Version/4.0 Chrome/103.0.5060.71 Mobile Safari/537.36 [FB_IAB/Orca-Android;FBAV/367.0.0.9.112;]	Fri Jul 08 2022 07:05:38 GMT+0200 (heure d’été d’Europe centrale)	Fri Jul 08 2022 07:05:39 GMT+0200 (heure d’été d’Europe centrale)	23/01/2001
Hoez7QemxR	male	[["First Task",2718],["Shopping",3296],["Product",4675],["Cart",2155],["Second Task",2014],["Potatoes",76078],["Questionnaire",63375]]	null	[1,"4",2,"3",3,"2",4,"2",5,"4",6,"1",7,"1",8,"4",9,"4"]	es	Fri Jul 08 2022 08:00:29 GMT+0200 (heure d’été d’Europe centrale)	Roboto	correct	[{"mouse_pos":[113,116],"mouse_target":"","is_clicked":1,"click_pos":[113,116],"click_target":"","page":"First Task"},{"mouse_pos":[113,116],"mouse_target":"","is_clicked":0,"click_pos":[113,116],"click_target":"","page":"First Task"},{"mouse_pos":[113,116],"mouse_target":"","is_clicked":0,"click_pos":[113,116],"click_target":"","page":"First Task"},{"mouse_pos":[113,116],"mouse_target":"","is_cl…	Mozilla/5.0 (Linux; Android 10; SM-G960F) AppleWebKit/537.36 (KHTML, like Gecko) Chrome/103.0.0.0 Mobile Safari/537.36	Fri Jul 08 2022 08:00:27 GMT+0200 (heure d’été d’Europe centrale)	Fri Jul 08 2022 08:00:29 GMT+0200 (heure d’été d’Europe centrale)	29/06/1979
pbWAdosBtu	female	[["First Task",10548],["Shopping",5037],["Product",17940],["Cart",1457],["Second Task",8154],["Potatoes",34250],["Questionnaire",89337]]	null	[1,"5",2,"5",3,"4",4,"3",5,"8",6,"4",7,"5",8,"5",9,"4"]	fr	Fri Jul 08 2022 08:27:35 GMT+0200 (heure d’été d’Europe centrale)	"Roboto Serif"	wrong	[{"mouse_pos":[511,241],"mouse_target":"","is_clicked":0,"click_pos":[0,0],"click_target":"","page":"First Task"},{"mouse_pos":[669,355],"mouse_target":"","is_clicked":0,"click_pos":[0,0],"click_target":"","page":"First Task"},{"mouse_pos":[671,358],"mouse_target":"","is_clicked":0,"click_pos":[0,0],"click_target":"","page":"First Task"},{"mouse_pos":[671,358],"mouse_target":"","is_clicked":0,"cl…	Mozilla/5.0 (Windows NT 10.0; Win64; x64) AppleWebKit/537.36 (KHTML, like Gecko) Chrome/103.0.0.0 Safari/537.36	Fri Jul 08 2022 08:27:34 GMT+0200 (heure d’été d’Europe centrale)	Fri Jul 08 2022 08:27:35 GMT+0200 (heure d’été d’Europe centrale)	08/08/2001
7QFTBMbJXh	female	[["First Task",19244],["Shopping",5998],["Product",11804],["Cart",3620],["Second Task",12656],["Potatoes",51034],["Questionnaire",67356]]	null	[1,"5",2,"4",3,"4",4,"5",5,"8",6,"4",7,"4",8,"5",9,"5"]	es	Fri Jul 08 2022 08:44:20 GMT+0200 (heure d’été d’Europe centrale)	"Roboto Serif"	wrong	[{"mouse_pos":[134,122],"mouse_target":"","is_clicked":0,"click_pos":[0,0],"click_target":"","page":"First Task"},{"mouse_pos":[134,122],"mouse_target":"","is_clicked":1,"click_pos":[134,122],"click_target":"","page":"First Task"},{"mouse_pos":[134,122],"mouse_target":"","is_clicked":0,"click_pos":[134,122],"click_target":"","page":"First Task"},{"mouse_pos":[134,122],"mouse_target":"","is_clicke…	Mozilla/5.0 (iPhone; CPU iPhone OS 15_4_1 like Mac OS X) AppleWebKit/605.1.15 (KHTML, like Gecko) Mobile/15E148 [LinkedInApp]/9.22.9151.2	Fri Jul 08 2022 08:44:19 GMT+0200 (heure d’été d’Europe centrale)	Fri Jul 08 2022 08:44:20 GMT+0200 (heure d’été d’Europe centrale)	08/09/1984
7mLEdMGfjK	male	[["First Task",47289],["Shopping",2880],["Product",4510],["Cart",1168],["Second Task",5629],["Potatoes",27238],["Questionnaire",43347]]	null	[1,"3",2,"3",3,"3",4,"3",5,"5",6,"3",7,"3",8,"3",9,"2"]	en	Fri Jul 08 2022 10:21:23 GMT+0200 (heure d’été d’Europe centrale)	Roboto	wrong	[{"mouse_pos":[1529,478],"mouse_target":"dummybodyid","is_clicked":0,"click_pos":[0,0],"click_target":"","page":"First Task"},{"mouse_pos":[1529,478],"mouse_target":"dummybodyid","is_clicked":0,"click_pos":[0,0],"click_target":"","page":"First Task"},{"mouse_pos":[1519,475],"mouse_target":"dummybodyid","is_clicked":0,"click_pos":[0,0],"click_target":"","page":"First Task"},{"mouse_pos":[1398,447]…	Mozilla/5.0 (Windows NT 10.0; Win64; x64; rv:91.0) Gecko/20100101 Firefox/91.0	Fri Jul 08 2022 10:21:20 GMT+0200 (heure d’été d’Europe centrale)	Fri Jul 08 2022 10:21:23 GMT+0200 (heure d’été d’Europe centrale)	12/09/1987
w4OWYqaMU6	male	[["First Task",22349],["Shopping",3184],["Product",3980],["Cart",1831],["Second Task",10080],["Potatoes",51625],["Questionnaire",145320]]	null	[1,"5",2,"5",3,"4",4,"4",5,"9",6,"5",7,"4",8,"5",9,"5"]	fr	Fri Jul 08 2022 11:05:53 GMT+0200 (heure d’été d’Europe centrale)	"Roboto Serif"	wrong	[{"mouse_pos":[719,724],"mouse_target":"","is_clicked":0,"click_pos":[0,0],"click_target":"","page":"First Task"},{"mouse_pos":[719,724],"mouse_target":"","is_clicked":0,"click_pos":[0,0],"click_target":"","page":"First Task"},{"mouse_pos":[719,724],"mouse_target":"","is_clicked":0,"click_pos":[0,0],"click_target":"","page":"First Task"},{"mouse_pos":[719,724],"mouse_target":"","is_clicked":0,"cl…	Mozilla/5.0 (Windows NT 10.0; Win64; x64) AppleWebKit/537.36 (KHTML, like Gecko) Chrome/103.0.0.0 Safari/537.36	Fri Jul 08 2022 11:05:53 GMT+0200 (heure d’été d’Europe centrale)	Fri Jul 08 2022 11:05:53 GMT+0200 (heure d’été d’Europe centrale)	02/11/2001
hruE3BswLe	female	[["First Task",16460],["Shopping",2258],["Product",5573],["Cart",1422],["Second Task",9391],["Potatoes",12546],["Questionnaire",51687]]	null	[1,"2",2,"2",3,"2",4,"2",5,"3",6,"1",7,"1",8,"2",9,"3"]	en	Fri Jul 08 2022 11:37:22 GMT+0200 (heure d’été d’Europe centrale)	serif	correct	[{"mouse_pos":[1342,139],"mouse_target":"","is_clicked":0,"click_pos":[0,0],"click_target":"","page":"First Task"},{"mouse_pos":[1342,139],"mouse_target":"","is_clicked":0,"click_pos":[0,0],"click_target":"","page":"First Task"},{"mouse_pos":[1342,139],"mouse_target":"","is_clicked":0,"click_pos":[0,0],"click_target":"","page":"First Task"},{"mouse_pos":[1341,139],"mouse_target":"","is_clicked":0…	Mozilla/5.0 (X11; Linux x86_64; rv:102.0) Gecko/20100101 Firefox/102.0	Fri Jul 08 2022 11:37:20 GMT+0200 (heure d’été d’Europe centrale)	Fri Jul 08 2022 11:37:22 GMT+0200 (heure d’été d’Europe centrale)	01/01/1950
BkKPBnFjth	male	[["First Task",10268],["Shopping",2916],["Product",3850],["Cart",1217],["Second Task",12801],["Potatoes",51671],["Questionnaire",51613]]	null	[1,"4",2,"4",3,"3",4,"2",5,"1",6,"1",7,"1",8,"3",9,"1"]	en	Fri Jul 08 2022 12:03:24 GMT+0200 (heure d’été d’Europe centrale)	"Times New Roman"	correct	[{"mouse_pos":[717,10],"mouse_target":"","is_clicked":0,"click_pos":[0,0],"click_target":"","page":"First Task"},{"mouse_pos":[1076,163],"mouse_target":"","is_clicked":0,"click_pos":[0,0],"click_target":"","page":"First Task"},{"mouse_pos":[1154,183],"mouse_target":"","is_clicked":0,"click_pos":[0,0],"click_target":"","page":"First Task"},{"mouse_pos":[1154,183],"mouse_target":"","is_clicked":0,"…	Mozilla/5.0 (Windows NT 10.0; Win64; x64) AppleWebKit/537.36 (KHTML, like Gecko) Chrome/103.0.5060.114 Safari/537.36	Fri Jul 08 2022 12:03:12 GMT+0200 (heure d’été d’Europe centrale)	Fri Jul 08 2022 12:03:24 GMT+0200 (heure d’été d’Europe centrale)	18/12/2000
QgCmqHAkGn	male	[["First Task",14610],["Shopping",4858],["Product",7432],["Cart",2315],["Second Task",14798],["Potatoes",58696],["Questionnaire",137979]]	null	[1,"5",2,"5",3,"4",4,"4",5,"7",6,"5",7,"4",8,"5",9,"5"]	fr	Fri Jul 08 2022 12:06:07 GMT+0200 (heure d’été d’Europe centrale)	Roboto	wrong	[{"mouse_pos":[1041,738],"mouse_target":"","is_clicked":0,"click_pos":[0,0],"click_target":"","page":"First Task"},{"mouse_pos":[1041,738],"mouse_target":"","is_clicked":0,"click_pos":[0,0],"click_target":"","page":"First Task"},{"mouse_pos":[1041,738],"mouse_target":"","is_clicked":0,"click_pos":[0,0],"click_target":"","page":"First Task"},{"mouse_pos":[1041,738],"mouse_target":"","is_clicked":0…	Mozilla/5.0 (X11; Linux x86_64) AppleWebKit/537.36 (KHTML, like Gecko) Chrome/103.0.5060.53 Safari/537.36	Fri Jul 08 2022 12:04:10 GMT+0200 (heure d’été d’Europe centrale)	Fri Jul 08 2022 12:06:07 GMT+0200 (heure d’été d’Europe centrale)	27/11/1989
aSnBx0MV8D	female	[["First Task",19535],["Shopping",7155],["Product",20604],["Cart",4565],["Second Task",18965],["Potatoes",50261],["Questionnaire",71532]]	null	[1,"5",2,"5",3,"4",4,"5",5,"7",6,"5",7,"5",8,"5",9,"5"]	fr	Fri Jul 08 2022 13:19:55 GMT+0200 (heure d’été d’Europe centrale)	Roboto	wrong	[{"mouse_pos":[244,122],"mouse_target":"","is_clicked":1,"click_pos":[244,122],"click_target":"","page":"First Task"},{"mouse_pos":[244,122],"mouse_target":"","is_clicked":0,"click_pos":[244,122],"click_target":"","page":"First Task"},{"mouse_pos":[244,122],"mouse_target":"","is_clicked":0,"click_pos":[244,122],"click_target":"","page":"First Task"},{"mouse_pos":[244,122],"mouse_target":"","is_cl…	Mozilla/5.0 (iPhone; CPU iPhone OS 15_5 like Mac OS X) AppleWebKit/605.1.15 (KHTML, like Gecko) Version/15.5 Mobile/15E148 Safari/604.1	Fri Jul 08 2022 13:19:54 GMT+0200 (heure d’été d’Europe centrale)	Fri Jul 08 2022 13:19:55 GMT+0200 (heure d’été d’Europe centrale)	31/03/2009
4huQ0UqfTx	female	[["First Task",9145],["Shopping",9772],["Product",6186],["Cart",2473],["Second Task",2557],["Potatoes",12779],["Questionnaire",65809]]	null	[1,"5",2,"5",3,"5",4,"5",5,"10",6,"5",7,"5",8,"5",9,"5"]	fr	Fri Jul 08 2022 13:21:35 GMT+0200 (heure d’été d’Europe centrale)	"Roboto Serif"	correct	[{"mouse_pos":[268,117],"mouse_target":"","is_clicked":1,"click_pos":[268,117],"click_target":"","page":"First Task"},{"mouse_pos":[268,117],"mouse_target":"","is_clicked":0,"click_pos":[268,117],"click_target":"","page":"First Task"},{"mouse_pos":[268,117],"mouse_target":"","is_clicked":0,"click_pos":[268,117],"click_target":"","page":"First Task"},{"mouse_pos":[268,117],"mouse_target":"","is_cl…	Mozilla/5.0 (iPhone; CPU iPhone OS 15_5 like Mac OS X) AppleWebKit/605.1.15 (KHTML, like Gecko) Version/15.5 Mobile/15E148 Safari/604.1	Fri Jul 08 2022 13:21:33 GMT+0200 (heure d’été d’Europe centrale)	Fri Jul 08 2022 13:21:35 GMT+0200 (heure d’été d’Europe centrale)	17/09/2004
7e7nVval9H	female	[["First Task",13077],["Shopping",23317],["Product",19724],["Cart",6515],["Second Task",24258],["Potatoes",58615],["Questionnaire",88988]]	null	[1,"4",2,"4",3,"4",4,"4",5,"8",6,"4",7,"3",8,"4",9,"4"]	fr	Fri Jul 08 2022 13:21:59 GMT+0200 (heure d’été d’Europe centrale)	"Roboto Serif"	wrong	[{"mouse_pos":[275,97],"mouse_target":"","is_clicked":1,"click_pos":[275,97],"click_target":"","page":"First Task"},{"mouse_pos":[275,97],"mouse_target":"","is_clicked":0,"click_pos":[275,97],"click_target":"","page":"First Task"},{"mouse_pos":[275,97],"mouse_target":"","is_clicked":0,"click_pos":[275,97],"click_target":"","page":"First Task"},{"mouse_pos":[275,97],"mouse_target":"","is_clicked":…	Mozilla/5.0 (iPhone; CPU iPhone OS 15_5 like Mac OS X) AppleWebKit/605.1.15 (KHTML, like Gecko) Version/15.5 Mobile/15E148 Safari/604.1	Fri Jul 08 2022 13:21:58 GMT+0200 (heure d’été d’Europe centrale)	Fri Jul 08 2022 13:21:59 GMT+0200 (heure d’été d’Europe centrale)	07/08/1971
vuFEDL5nHo	female	[["First Task",10754],["Shopping",8184],["Product",10373],["Cart",2541],["Second Task",18144],["Potatoes",38138],["Questionnaire",89504]]	null	[1,"5",2,"5",3,"3",4,"3",5,"2",6,"3",7,"3",8,"5",9,"5"]	fr	Fri Jul 08 2022 13:23:56 GMT+0200 (heure d’été d’Europe centrale)	Roboto	wrong	[{"mouse_pos":[130,835],"mouse_target":"addToCart","is_clicked":1,"click_pos":[130,835],"click_target":"addToCart","page":"Product"},{"mouse_pos":[130,835],"mouse_target":"addToCart","is_clicked":0,"click_pos":[130,835],"click_target":"addToCart","page":"Product"},{"mouse_pos":[130,835],"mouse_target":"addToCart","is_clicked":0,"click_pos":[130,835],"click_target":"addToCart","page":"Product"},{"…	Mozilla/5.0 (iPhone; CPU iPhone OS 15_5 like Mac OS X) AppleWebKit/605.1.15 (KHTML, like Gecko) Version/15.5 Mobile/15E148 Snapchat/11.85.1.39 (like Safari/8613.2.7.0.7, panda)	Fri Jul 08 2022 13:23:55 GMT+0200 (heure d’été d’Europe centrale)	Fri Jul 08 2022 13:23:56 GMT+0200 (heure d’été d’Europe centrale)	12/06/1991
zaKriTfHIf	male	[["First Task",11520],["Shopping",11941],["Product",12344],["Cart",1702],["Second Task",110942],["Potatoes",57536],["Questionnaire",89315]]	null	[1,"4",2,"4",3,"2",4,"2",5,"6",6,"2",7,"2",8,"3",9,"4"]	fr	Fri Jul 08 2022 13:39:56 GMT+0200 (heure d’été d’Europe centrale)	Roboto	correct	[{"mouse_pos":[248,99],"mouse_target":"lang-fr","is_clicked":1,"click_pos":[248,99],"click_target":"lang-fr","page":"First Task"},{"mouse_pos":[248,99],"mouse_target":"lang-fr","is_clicked":0,"click_pos":[248,99],"click_target":"lang-fr","page":"First Task"},{"mouse_pos":[248,99],"mouse_target":"lang-fr","is_clicked":0,"click_pos":[248,99],"click_target":"lang-fr","page":"First Task"},{"mouse_pos…	Mozilla/5.0 (iPhone; CPU iPhone OS 15_5 like Mac OS X) AppleWebKit/605.1.15 (KHTML, like Gecko) Version/15.5 Mobile/15E148 Snapchat/11.85.0.39 (like Safari/8613.2.7.0.7, panda)	Fri Jul 08 2022 13:39:55 GMT+0200 (heure d’été d’Europe centrale)	Fri Jul 08 2022 13:39:56 GMT+0200 (heure d’été d’Europe centrale)	06/07/1998
69a5MRh1ZP	female	[["First Task",5894],["Shopping",5814],["Product",9941],["Cart",1970],["Second Task",13816],["Potatoes",47730],["Questionnaire",112860]]	null	[1,"5",2,"5",3,"4",4,"4",5,"9",6,"4",7,"5",8,"5",9,"5"]	fr	Fri Jul 08 2022 13:50:10 GMT+0200 (heure d’été d’Europe centrale)	"Roboto Serif"	wrong	[{"mouse_pos":[280,124],"mouse_target":"","is_clicked":1,"click_pos":[280,124],"click_target":"","page":"First Task"},{"mouse_pos":[280,124],"mouse_target":"","is_clicked":0,"click_pos":[280,124],"click_target":"","page":"First Task"},{"mouse_pos":[280,124],"mouse_target":"","is_clicked":0,"click_pos":[280,124],"click_target":"","page":"First Task"},{"mouse_pos":[280,124],"mouse_target":"","is_cl…	Mozilla/5.0 (iPhone; CPU iPhone OS 15_5 like Mac OS X) AppleWebKit/605.1.15 (KHTML, like Gecko) Version/15.5 Mobile/15E148 Safari/604.1	Fri Jul 08 2022 13:50:09 GMT+0200 (heure d’été d’Europe centrale)	Fri Jul 08 2022 13:50:10 GMT+0200 (heure d’été d’Europe centrale)	28/12/1969
rFPsJNyejN	female	[["First Task",37276],["Shopping",7097],["Product",21426],["Cart",6518],["Second Task",11083],["Potatoes",7295],["Questionnaire",53596]]	null	[1,"3",2,"4",3,"4",4,"4",5,"7",6,"4",7,"3",8,"4",9,"4"]	es	Fri Jul 08 2022 14:00:05 GMT+0200 (heure d’été d’Europe centrale)	"Times New Roman"	wrong	[{"mouse_pos":[1137,325],"mouse_target":"","is_clicked":0,"click_pos":[0,0],"click_target":"","page":"First Task"},{"mouse_pos":[1144,398],"mouse_target":"","is_clicked":0,"click_pos":[0,0],"click_target":"","page":"First Task"},{"mouse_pos":[1142,426],"mouse_target":"","is_clicked":0,"click_pos":[0,0],"click_target":"","page":"First Task"},{"mouse_pos":[1142,426],"mouse_target":"","is_clicked":0…	Mozilla/5.0 (Windows NT 10.0; Win64; x64) AppleWebKit/537.36 (KHTML, like Gecko) Chrome/103.0.0.0 Safari/537.36	Fri Jul 08 2022 14:00:02 GMT+0200 (heure d’été d’Europe centrale)	Fri Jul 08 2022 14:00:05 GMT+0200 (heure d’été d’Europe centrale)	06/11/1969
gbDRkZUtdI	female	[["First Task",823],["Shopping",3709],["Product",4983],["Cart",1980],["Second Task",14767],["Potatoes",56580],["Questionnaire",50440]]	null	[1,"5",2,"5",3,"5",4,"5",5,"10",6,"5",7,"5",8,"5",9,"5"]	fr	Fri Jul 08 2022 14:00:31 GMT+0200 (heure d’été d’Europe centrale)	Roboto	wrong	[{"mouse_pos":[122,831],"mouse_target":"addToCart","is_clicked":1,"click_pos":[122,831],"click_target":"addToCart","page":"Product"},{"mouse_pos":[122,831],"mouse_target":"addToCart","is_clicked":0,"click_pos":[122,831],"click_target":"addToCart","page":"Product"},{"mouse_pos":[122,831],"mouse_target":"addToCart","is_clicked":0,"click_pos":[122,831],"click_target":"addToCart","page":"Product"},{"…	Mozilla/5.0 (iPhone; CPU iPhone OS 15_5 like Mac OS X) AppleWebKit/605.1.15 (KHTML, like Gecko) Mobile/15E148	Fri Jul 08 2022 14:00:30 GMT+0200 (heure d’été d’Europe centrale)	Fri Jul 08 2022 14:00:31 GMT+0200 (heure d’été d’Europe centrale)	12/06/1991
hZABFrtaJ5	male	[["First Task",774],["Shopping",5033],["Product",4085],["Cart",1614],["Second Task",865],["Potatoes",1802],["Questionnaire",82003]]	null	[1,"5",2,"5",3,"3",4,"3",5,"7",6,"3",7,"3",8,"3",9,"4"]	fr	Fri Jul 08 2022 15:17:34 GMT+0200 (heure d’été d’Europe centrale)	"Roboto Serif"	wrong	[{"mouse_pos":[175,861],"mouse_target":"addToCart","is_clicked":1,"click_pos":[175,861],"click_target":"addToCart","page":"Product"},{"mouse_pos":[175,861],"mouse_target":"addToCart","is_clicked":0,"click_pos":[175,861],"click_target":"addToCart","page":"Product"},{"mouse_pos":[175,861],"mouse_target":"addToCart","is_clicked":0,"click_pos":[175,861],"click_target":"addToCart","page":"Product"},{"…	Mozilla/5.0 (iPhone; CPU iPhone OS 15_5 like Mac OS X) AppleWebKit/605.1.15 (KHTML, like Gecko) Mobile/15E148	Fri Jul 08 2022 15:17:32 GMT+0200 (heure d’été d’Europe centrale)	Fri Jul 08 2022 15:17:34 GMT+0200 (heure d’été d’Europe centrale)	08/12/1970
Yn9FzQMREX	male	[["First Task",12571],["Shopping",6562],["Product",8925],["Cart",4142],["Second Task",13780],["Potatoes",72193],["Questionnaire",58035],["Questionnaire",1657288078356]]	null	[1,"5",2,"5",3,"5",4,"5",5,"10",6,"5",7,"5",8,"5",9,"5"]	en	Fri Jul 08 2022 15:49:03 GMT+0200 (heure d’été d’Europe centrale)	"Roboto Serif"	wrong	[{"mouse_pos":[635,269],"mouse_target":"","is_clicked":0,"click_pos":[0,0],"click_target":"","page":"First Task"},{"mouse_pos":[609,193],"mouse_target":"","is_clicked":0,"click_pos":[0,0],"click_target":"","page":"First Task"},{"mouse_pos":[607,192],"mouse_target":"","is_clicked":0,"click_pos":[0,0],"click_target":"","page":"First Task"},{"mouse_pos":[607,192],"mouse_target":"","is_clicked":0,"cl…	Mozilla/5.0 (Macintosh; Intel Mac OS X 10_15_7) AppleWebKit/605.1.15 (KHTML, like Gecko) Version/15.2 Safari/605.1.15	Fri Jul 08 2022 15:48:56 GMT+0200 (heure d’été d’Europe centrale)	Fri Jul 08 2022 15:49:03 GMT+0200 (heure d’été d’Europe centrale)	01/03/1969
nOFg6JMK6o	male	[["First Task",12571],["Shopping",6562],["Product",8925],["Cart",4142],["Second Task",13780],["Potatoes",72193],["Questionnaire",58035],["Questionnaire",1657288078356],["Questionnaire",61601]]	null	[1,"5",2,"5",3,"5",4,"5",5,"10",6,"5",7,"5",8,"5",9,"5"]	en	Fri Jul 08 2022 15:49:03 GMT+0200 (heure d’été d’Europe centrale)	"Roboto Serif"	wrong	[{"mouse_pos":[635,269],"mouse_target":"","is_clicked":0,"click_pos":[0,0],"click_target":"","page":"First Task"},{"mouse_pos":[609,193],"mouse_target":"","is_clicked":0,"click_pos":[0,0],"click_target":"","page":"First Task"},{"mouse_pos":[607,192],"mouse_target":"","is_clicked":0,"click_pos":[0,0],"click_target":"","page":"First Task"},{"mouse_pos":[607,192],"mouse_target":"","is_clicked":0,"cl…	Mozilla/5.0 (Macintosh; Intel Mac OS X 10_15_7) AppleWebKit/605.1.15 (KHTML, like Gecko) Version/15.2 Safari/605.1.15	Fri Jul 08 2022 15:48:59 GMT+0200 (heure d’été d’Europe centrale)	Fri Jul 08 2022 15:49:03 GMT+0200 (heure d’été d’Europe centrale)	01/03/1969
d1Z4Vd7RVC	male	[["First Task",12571],["Shopping",6562],["Product",8925],["Cart",4142],["Second Task",13780],["Potatoes",72193],["Questionnaire",58035]]	null	[1,"5",2,"5",3,"5",4,"5",5,"10",6,"5",7,"5",8,"5",9,"5"]	en	Fri Jul 08 2022 15:49:03 GMT+0200 (heure d’été d’Europe centrale)	"Roboto Serif"	wrong	[{"mouse_pos":[635,269],"mouse_target":"","is_clicked":0,"click_pos":[0,0],"click_target":"","page":"First Task"},{"mouse_pos":[609,193],"mouse_target":"","is_clicked":0,"click_pos":[0,0],"click_target":"","page":"First Task"},{"mouse_pos":[607,192],"mouse_target":"","is_clicked":0,"click_pos":[0,0],"click_target":"","page":"First Task"},{"mouse_pos":[607,192],"mouse_target":"","is_clicked":0,"cl…	Mozilla/5.0 (Macintosh; Intel Mac OS X 10_15_7) AppleWebKit/605.1.15 (KHTML, like Gecko) Version/15.2 Safari/605.1.15	Fri Jul 08 2022 15:48:52 GMT+0200 (heure d’été d’Europe centrale)	Fri Jul 08 2022 15:49:03 GMT+0200 (heure d’été d’Europe centrale)	01/03/1969
wopTk20Gjj	male	[["First Task",17299],["Shopping",9893],["Product",8853],["Cart",5190],["Second Task",13497],["Potatoes",62920],["Questionnaire",71895]]	null	[1,"5",2,"5",3,"4",4,"4",5,"6",6,"4",7,"3",8,"5",9,"4"]	es	Fri Jul 08 2022 16:59:01 GMT+0200 (heure d’été d’Europe centrale)	Roboto	wrong	[{"mouse_pos":[132,119],"mouse_target":"","is_clicked":1,"click_pos":[132,119],"click_target":"","page":"First Task"},{"mouse_pos":[132,119],"mouse_target":"","is_clicked":0,"click_pos":[132,119],"click_target":"","page":"First Task"},{"mouse_pos":[132,119],"mouse_target":"","is_clicked":0,"click_pos":[132,119],"click_target":"","page":"First Task"},{"mouse_pos":[132,119],"mouse_target":"","is_cl…	Mozilla/5.0 (Linux; Android 12; M2102J20SG) AppleWebKit/537.36 (KHTML, like Gecko) Chrome/103.0.0.0 Mobile Safari/537.36	Fri Jul 08 2022 16:59:00 GMT+0200 (heure d’été d’Europe centrale)	Fri Jul 08 2022 16:59:01 GMT+0200 (heure d’été d’Europe centrale)	22/06/1981
p2ertQVCOS	male	[["First Task",11629],["Shopping",10415],["Product",17397],["Cart",6576],["Second Task",11645],["Potatoes",48379],["Questionnaire",107760]]	null	[1,"5",2,"5",3,"2",4,"2",5,"4",6,"2",7,"3",8,"5",9,"4"]	es	Fri Jul 08 2022 18:41:19 GMT+0200 (heure d’été d’Europe centrale)	"Roboto Serif"	correct	[{"mouse_pos":[132,106],"mouse_target":"","is_clicked":0,"click_pos":[0,0],"click_target":"","page":"First Task"},{"mouse_pos":[132,106],"mouse_target":"","is_clicked":1,"click_pos":[132,106],"click_target":"","page":"First Task"},{"mouse_pos":[132,106],"mouse_target":"","is_clicked":0,"click_pos":[132,106],"click_target":"","page":"First Task"},{"mouse_pos":[132,106],"mouse_target":"","is_clicke…	Mozilla/5.0 (iPhone; CPU iPhone OS 15_5 like Mac OS X) AppleWebKit/605.1.15 (KHTML, like Gecko) Mobile/15E148 [LinkedInApp]/9.22.9151.2	Fri Jul 08 2022 18:41:18 GMT+0200 (heure d’été d’Europe centrale)	Fri Jul 08 2022 18:41:19 GMT+0200 (heure d’été d’Europe centrale)	30/05/1984
DX3Ri5YrBg	female	[["First Task",13054],["Shopping",3974],["Product",4146],["Cart",2336],["Second Task",27032],["Potatoes",96045],["Questionnaire",121290]]	null	[1,"3",2,"3",3,"3",4,"3",5,"3",6,"2",7,"3",8,"3",9,"2"]	fr	Fri Jul 08 2022 22:18:29 GMT+0200 (heure d’été d’Europe centrale)	Roboto Serif	correct	[{"mouse_pos":[826,4],"mouse_target":"","is_clicked":0,"click_pos":[0,0],"click_target":"","page":"First Task"},{"mouse_pos":[826,5],"mouse_target":"","is_clicked":0,"click_pos":[0,0],"click_target":"","page":"First Task"},{"mouse_pos":[829,15],"mouse_target":"","is_clicked":0,"click_pos":[0,0],"click_target":"","page":"First Task"},{"mouse_pos":[818,128],"mouse_target":"","is_clicked":0,"click_p…	Mozilla/5.0 (Macintosh; Intel Mac OS X 10.10; rv:78.0) Gecko/20100101 Firefox/78.0	Fri Jul 08 2022 22:18:28 GMT+0200 (heure d’été d’Europe centrale)	Fri Jul 08 2022 22:18:29 GMT+0200 (heure d’été d’Europe centrale)	05/11/1964
nQNFwhPbRh	female	[["First Task",21221],["Shopping",12448],["Product",8428],["Cart",2193],["Second Task",15920],["Potatoes",84065],["Questionnaire",64450]]	null	[1,"5",2,"4",3,"5",4,"4",5,"6",6,"1",7,"1",8,"1",9,"1"]	es	Fri Jul 08 2022 22:22:30 GMT+0200 (heure d’été d’Europe centrale)	Roboto	wrong	[{"mouse_pos":[131,104],"mouse_target":"","is_clicked":1,"click_pos":[131,104],"click_target":"","page":"First Task"},{"mouse_pos":[131,104],"mouse_target":"","is_clicked":0,"click_pos":[131,104],"click_target":"","page":"First Task"},{"mouse_pos":[131,104],"mouse_target":"","is_clicked":0,"click_pos":[131,104],"click_target":"","page":"First Task"},{"mouse_pos":[131,104],"mouse_target":"","is_cl…	Mozilla/5.0 (Linux; Android 10; POT-LX1 Build/HUAWEIPOT-L21; wv) AppleWebKit/537.36 (KHTML, like Gecko) Version/4.0 Chrome/103.0.5060.71 Mobile Safari/537.36 [FB_IAB/FB4A;FBAV/373.0.0.31.112;]	Fri Jul 08 2022 22:22:28 GMT+0200 (heure d’été d’Europe centrale)	Fri Jul 08 2022 22:22:30 GMT+0200 (heure d’été d’Europe centrale)	29/02/1976
NvRPx05GtD	male	[["First Task",27153],["Shopping",6971],["Product",4077],["Cart",1871],["Second Task",21374],["Potatoes",22868],["Questionnaire",108503]]	null	[1,"2",2,"3",3,"1",4,"2",5,"2",6,"1",7,"1",8,"3",9,"2"]	es	Sat Jul 09 2022 03:36:51 GMT+0200 (heure d’été d’Europe centrale)	serif	wrong	[{"mouse_pos":[1073,102],"mouse_target":"","is_clicked":0,"click_pos":[0,0],"click_target":"","page":"First Task"},{"mouse_pos":[1073,102],"mouse_target":"","is_clicked":0,"click_pos":[0,0],"click_target":"","page":"First Task"},{"mouse_pos":[1073,102],"mouse_target":"","is_clicked":0,"click_pos":[0,0],"click_target":"","page":"First Task"},{"mouse_pos":[1073,102],"mouse_target":"","is_clicked":0…	Mozilla/5.0 (Windows NT 10.0; Win64; x64; rv:102.0) Gecko/20100101 Firefox/102.0	Sat Jul 09 2022 03:36:47 GMT+0200 (heure d’été d’Europe centrale)	Sat Jul 09 2022 03:36:51 GMT+0200 (heure d’été d’Europe centrale)	01/01/1998
3Y8HgnXmWu	male	[["First Task",10905],["Shopping",4799],["Product",5719],["Cart",6054],["Second Task",19913],["Potatoes",66654],["Questionnaire",92288]]	null	[1,"4",2,"4",3,"3",4,"4",5,"8",6,"3",7,"3",8,"4",9,"4"]	es	Sat Jul 09 2022 09:33:21 GMT+0200 (heure d’été d’Europe centrale)	"Roboto Serif"	correct	[{"mouse_pos":[749,365],"mouse_target":"","is_clicked":0,"click_pos":[0,0],"click_target":"","page":"First Task"},{"mouse_pos":[750,365],"mouse_target":"","is_clicked":0,"click_pos":[0,0],"click_target":"","page":"First Task"},{"mouse_pos":[750,364],"mouse_target":"","is_clicked":0,"click_pos":[0,0],"click_target":"","page":"First Task"},{"mouse_pos":[753,362],"mouse_target":"","is_clicked":0,"cl…	Mozilla/5.0 (Windows NT 10.0; Win64; x64) AppleWebKit/537.36 (KHTML, like Gecko) Chrome/102.0.5005.124 Safari/537.36 Edg/102.0.1245.44	Sat Jul 09 2022 09:33:20 GMT+0200 (heure d’été d’Europe centrale)	Sat Jul 09 2022 09:33:21 GMT+0200 (heure d’été d’Europe centrale)	01/01/1974
GIRcc6Flti	female	[["First Task",4642],["Shopping",4223],["Product",9071],["Cart",8884],["Second Task",15156],["Potatoes",76190],["Questionnaire",106464]]	null	[1,"3",2,"3",3,"3",4,"3",5,"5",6,"3",7,"3",8,"3",9,"3"]	es	Sat Jul 09 2022 09:41:35 GMT+0200 (heure d’été d’Europe centrale)	"Roboto Serif"	correct	[{"mouse_pos":[122,508],"mouse_target":"","is_clicked":1,"click_pos":[122,508],"click_target":"","page":"Product"},{"mouse_pos":[122,508],"mouse_target":"","is_clicked":0,"click_pos":[122,508],"click_target":"","page":"Product"},{"mouse_pos":[122,508],"mouse_target":"","is_clicked":0,"click_pos":[122,508],"click_target":"","page":"Product"},{"mouse_pos":[122,508],"mouse_target":"","is_clicked":0,…	Mozilla/5.0 (iPhone; CPU iPhone OS 14_4 like Mac OS X) AppleWebKit/605.1.15 (KHTML, like Gecko) Mobile/15E148 [LinkedInApp]/9.22.7858	Sat Jul 09 2022 09:41:34 GMT+0200 (heure d’été d’Europe centrale)	Sat Jul 09 2022 09:41:35 GMT+0200 (heure d’été d’Europe centrale)	10/06/1966
6lubUyJanh	male	[["First Task",34100],["Shopping",14512],["Product",6350],["Cart",4133],["Second Task",33737],["Potatoes",43922],["Questionnaire",103786]]	null	[1,"4",2,"4",3,"4",4,"3",5,"5",6,"3",7,"3",8,"4",9,"4"]	es	Sat Jul 09 2022 09:46:53 GMT+0200 (heure d’été d’Europe centrale)	"Roboto Serif"	wrong	[{"mouse_pos":[1047,263],"mouse_target":"","is_clicked":0,"click_pos":[0,0],"click_target":"","page":"First Task"},{"mouse_pos":[1046,264],"mouse_target":"","is_clicked":0,"click_pos":[0,0],"click_target":"","page":"First Task"},{"mouse_pos":[1046,264],"mouse_target":"","is_clicked":0,"click_pos":[0,0],"click_target":"","page":"First Task"},{"mouse_pos":[1046,264],"mouse_target":"","is_clicked":0…	Mozilla/5.0 (Windows NT 10.0; Win64; x64) AppleWebKit/537.36 (KHTML, like Gecko) Chrome/103.0.0.0 Safari/537.36	Sat Jul 09 2022 09:46:52 GMT+0200 (heure d’été d’Europe centrale)	Sat Jul 09 2022 09:46:53 GMT+0200 (heure d’été d’Europe centrale)	07/04/1964
QttvPA7FcT	male	[["First Task",7153],["Shopping",14352],["Product",17449],["Cart",11208],["Second Task",20396],["Potatoes",78367],["Questionnaire",144615]]	null	[1,"4",2,"4",3,"1",4,"1",5,"6",6,"2",7,"3",8,"5",9,"3"]	fr	Sat Jul 09 2022 10:23:41 GMT+0200 (heure d’été d’Europe centrale)	"Roboto Serif"	correct	[{"mouse_pos":[122,828],"mouse_target":"addToCart","is_clicked":1,"click_pos":[122,828],"click_target":"addToCart","page":"Product"},{"mouse_pos":[122,828],"mouse_target":"addToCart","is_clicked":0,"click_pos":[122,828],"click_target":"addToCart","page":"Product"},{"mouse_pos":[122,828],"mouse_target":"addToCart","is_clicked":0,"click_pos":[122,828],"click_target":"addToCart","page":"Product"},{"…	Mozilla/5.0 (Linux; Android 12; ASUS_X01BDA) AppleWebKit/537.36 (KHTML, like Gecko) Chrome/95.0.4638.74 Mobile Safari/537.36	Sat Jul 09 2022 10:22:01 GMT+0200 (heure d’été d’Europe centrale)	Sat Jul 09 2022 10:23:41 GMT+0200 (heure d’été d’Europe centrale)	01/08/1982
DF5iTxzMvA	male	[["First Task",7153],["Shopping",14352],["Product",17449],["Cart",11208],["Second Task",20396],["Potatoes",78367],["Questionnaire",144615],["Questionnaire",1657354780353]]	null	[1,"4",2,"4",3,"1",4,"1",5,"6",6,"2",7,"3",8,"5",9,"3"]	fr	Sat Jul 09 2022 10:24:10 GMT+0200 (heure d’été d’Europe centrale)	"Roboto Serif"	correct	[{"mouse_pos":[122,828],"mouse_target":"addToCart","is_clicked":1,"click_pos":[122,828],"click_target":"addToCart","page":"Product"},{"mouse_pos":[122,828],"mouse_target":"addToCart","is_clicked":0,"click_pos":[122,828],"click_target":"addToCart","page":"Product"},{"mouse_pos":[122,828],"mouse_target":"addToCart","is_clicked":0,"click_pos":[122,828],"click_target":"addToCart","page":"Product"},{"…	Mozilla/5.0 (Linux; Android 12; ASUS_X01BDA) AppleWebKit/537.36 (KHTML, like Gecko) Chrome/95.0.4638.74 Mobile Safari/537.36	Sat Jul 09 2022 10:22:04 GMT+0200 (heure d’été d’Europe centrale)	Sat Jul 09 2022 10:24:10 GMT+0200 (heure d’été d’Europe centrale)	01/08/1982
Mjynwq5pun	male	[["First Task",1361747],["Shopping",3132],["Product",6878],["Cart",3097],["Second Task",15669],["Potatoes",54726],["Questionnaire",65972]]	null	[1,"5",2,"3",3,"3",4,"4",5,"3",6,"1",7,"2",8,"4",9,"3"]	en	Sat Jul 09 2022 19:52:10 GMT+0200 (heure d’été d’Europe centrale)	Roboto	wrong	[{"mouse_pos":[1503,499],"mouse_target":"","is_clicked":0,"click_pos":[0,0],"click_target":"","page":"First Task"},{"mouse_pos":[1504,499],"mouse_target":"","is_clicked":0,"click_pos":[0,0],"click_target":"","page":"First Task"},{"mouse_pos":[1504,499],"mouse_target":"","is_clicked":0,"click_pos":[0,0],"click_target":"","page":"First Task"},{"mouse_pos":[1504,499],"mouse_target":"","is_clicked":0…	Mozilla/5.0 (Windows NT 10.0; Win64; x64) AppleWebKit/537.36 (KHTML, like Gecko) Chrome/103.0.0.0 Safari/537.36	Sat Jul 09 2022 19:52:08 GMT+0200 (heure d’été d’Europe centrale)	Sat Jul 09 2022 19:52:10 GMT+0200 (heure d’été d’Europe centrale)	23/05/2002
v2DYPC7Ofl	male	[["First Task",19371],["Shopping",32641],["Product",6133],["Cart",2559],["Second Task",14968],["Potatoes",78505],["Questionnaire",2251452],["Questionnaire",1657387657120],["Questionnaire",2256785]]	null	[1,"4",2,"2",3,"4",4,"2",5,"8",6,"4",7,"3",8,"5",9,"5"]	es	Sat Jul 09 2022 20:05:22 GMT+0200 (heure d’été d’Europe centrale)	Roboto	correct	[{"mouse_pos":[113,105],"mouse_target":"","is_clicked":1,"click_pos":[113,105],"click_target":"","page":"First Task"},{"mouse_pos":[113,105],"mouse_target":"","is_clicked":0,"click_pos":[113,105],"click_target":"","page":"First Task"},{"mouse_pos":[113,105],"mouse_target":"","is_clicked":0,"click_pos":[113,105],"click_target":"","page":"First Task"},{"mouse_pos":[113,105],"mouse_target":"","is_cl…	Mozilla/5.0 (Linux; Android 10; ELE-L29) AppleWebKit/537.36 (KHTML, like Gecko) Chrome/103.0.0.0 Mobile Safari/537.36	Sat Jul 09 2022 20:05:13 GMT+0200 (heure d’été d’Europe centrale)	Sat Jul 09 2022 20:05:22 GMT+0200 (heure d’été d’Europe centrale)	29/11/1999
H6UO7PlCIW	male	[["First Task",19371],["Shopping",32641],["Product",6133],["Cart",2559],["Second Task",14968],["Potatoes",78505],["Questionnaire",2251452]]	null	[1,"4",2,"2",3,"4",4,"2",5,"8",6,"4",7,"3",8,"5",9,"5"]	es	Sat Jul 09 2022 20:05:22 GMT+0200 (heure d’été d’Europe centrale)	Roboto	correct	[{"mouse_pos":[113,105],"mouse_target":"","is_clicked":1,"click_pos":[113,105],"click_target":"","page":"First Task"},{"mouse_pos":[113,105],"mouse_target":"","is_clicked":0,"click_pos":[113,105],"click_target":"","page":"First Task"},{"mouse_pos":[113,105],"mouse_target":"","is_clicked":0,"click_pos":[113,105],"click_target":"","page":"First Task"},{"mouse_pos":[113,105],"mouse_target":"","is_cl…	Mozilla/5.0 (Linux; Android 10; ELE-L29) AppleWebKit/537.36 (KHTML, like Gecko) Chrome/103.0.0.0 Mobile Safari/537.36	Sat Jul 09 2022 20:05:04 GMT+0200 (heure d’été d’Europe centrale)	Sat Jul 09 2022 20:05:22 GMT+0200 (heure d’été d’Europe centrale)	29/11/1999
HsaU8GxJCG	male	[["First Task",19371],["Shopping",32641],["Product",6133],["Cart",2559],["Second Task",14968],["Potatoes",78505],["Questionnaire",2251452],["Questionnaire",1657387657120],["Questionnaire",2256785],["Questionnaire",1657387657312]]	null	[1,"4",2,"2",3,"4",4,"2",5,"8",6,"4",7,"3",8,"5",9,"5"]	es	Sat Jul 09 2022 20:05:22 GMT+0200 (heure d’été d’Europe centrale)	Roboto	correct	[{"mouse_pos":[113,105],"mouse_target":"","is_clicked":1,"click_pos":[113,105],"click_target":"","page":"First Task"},{"mouse_pos":[113,105],"mouse_target":"","is_clicked":0,"click_pos":[113,105],"click_target":"","page":"First Task"},{"mouse_pos":[113,105],"mouse_target":"","is_clicked":0,"click_pos":[113,105],"click_target":"","page":"First Task"},{"mouse_pos":[113,105],"mouse_target":"","is_cl…	Mozilla/5.0 (Linux; Android 10; ELE-L29) AppleWebKit/537.36 (KHTML, like Gecko) Chrome/103.0.0.0 Mobile Safari/537.36	Sat Jul 09 2022 20:05:14 GMT+0200 (heure d’été d’Europe centrale)	Sat Jul 09 2022 20:05:22 GMT+0200 (heure d’été d’Europe centrale)	29/11/1999
mU87AWzgAu	male	[["First Task",19371],["Shopping",32641],["Product",6133],["Cart",2559],["Second Task",14968],["Potatoes",78505],["Questionnaire",2251452],["Questionnaire",1657387657120],["Questionnaire",2256785],["Questionnaire",1657387657312],["Questionnaire",2256947]]	null	[1,"4",2,"2",3,"4",4,"2",5,"8",6,"4",7,"3",8,"5",9,"5"]	es	Sat Jul 09 2022 20:05:22 GMT+0200 (heure d’été d’Europe centrale)	Roboto	correct	[{"mouse_pos":[113,105],"mouse_target":"","is_clicked":1,"click_pos":[113,105],"click_target":"","page":"First Task"},{"mouse_pos":[113,105],"mouse_target":"","is_clicked":0,"click_pos":[113,105],"click_target":"","page":"First Task"},{"mouse_pos":[113,105],"mouse_target":"","is_clicked":0,"click_pos":[113,105],"click_target":"","page":"First Task"},{"mouse_pos":[113,105],"mouse_target":"","is_cl…	Mozilla/5.0 (Linux; Android 10; ELE-L29) AppleWebKit/537.36 (KHTML, like Gecko) Chrome/103.0.0.0 Mobile Safari/537.36	Sat Jul 09 2022 20:05:14 GMT+0200 (heure d’été d’Europe centrale)	Sat Jul 09 2022 20:05:22 GMT+0200 (heure d’été d’Europe centrale)	29/11/1999
34jqzoCDc0	male	[["First Task",19371],["Shopping",32641],["Product",6133],["Cart",2559],["Second Task",14968],["Potatoes",78505],["Questionnaire",2251452],["Questionnaire",1657387657120]]	null	[1,"4",2,"2",3,"4",4,"2",5,"8",6,"4",7,"3",8,"5",9,"5"]	es	Sat Jul 09 2022 20:05:22 GMT+0200 (heure d’été d’Europe centrale)	Roboto	correct	[{"mouse_pos":[113,105],"mouse_target":"","is_clicked":1,"click_pos":[113,105],"click_target":"","page":"First Task"},{"mouse_pos":[113,105],"mouse_target":"","is_clicked":0,"click_pos":[113,105],"click_target":"","page":"First Task"},{"mouse_pos":[113,105],"mouse_target":"","is_clicked":0,"click_pos":[113,105],"click_target":"","page":"First Task"},{"mouse_pos":[113,105],"mouse_target":"","is_cl…	Mozilla/5.0 (Linux; Android 10; ELE-L29) AppleWebKit/537.36 (KHTML, like Gecko) Chrome/103.0.0.0 Mobile Safari/537.36	Sat Jul 09 2022 20:05:08 GMT+0200 (heure d’été d’Europe centrale)	Sat Jul 09 2022 20:05:22 GMT+0200 (heure d’été d’Europe centrale)	29/11/1999
GoPHWXjhAD	male	[["First Task",19371],["Shopping",32641],["Product",6133],["Cart",2559],["Second Task",14968],["Potatoes",78505],["Questionnaire",2251452],["Questionnaire",1657387657120],["Questionnaire",2256785],["Questionnaire",1657387657312],["Questionnaire",2256947],["Questionnaire",1657387657849]]	null	[1,"4",2,"2",3,"4",4,"2",5,"8",6,"4",7,"3",8,"5",9,"5"]	es	Sat Jul 09 2022 20:05:22 GMT+0200 (heure d’été d’Europe centrale)	Roboto	correct	[{"mouse_pos":[113,105],"mouse_target":"","is_clicked":1,"click_pos":[113,105],"click_target":"","page":"First Task"},{"mouse_pos":[113,105],"mouse_target":"","is_clicked":0,"click_pos":[113,105],"click_target":"","page":"First Task"},{"mouse_pos":[113,105],"mouse_target":"","is_clicked":0,"click_pos":[113,105],"click_target":"","page":"First Task"},{"mouse_pos":[113,105],"mouse_target":"","is_cl…	Mozilla/5.0 (Linux; Android 10; ELE-L29) AppleWebKit/537.36 (KHTML, like Gecko) Chrome/103.0.0.0 Mobile Safari/537.36	Sat Jul 09 2022 20:05:14 GMT+0200 (heure d’été d’Europe centrale)	Sat Jul 09 2022 20:05:22 GMT+0200 (heure d’été d’Europe centrale)	29/11/1999
dDxLCMPpr8	male	[["First Task",14774],["Shopping",7836],["Product",5111],["Cart",1680],["Second Task",11657],["Potatoes",50997],["Questionnaire",81004]]	null	[1,"4",2,"4",3,"4",4,"3",5,"8",6,"3",7,"3",8,"4",9,"5"]	es	Sun Jul 10 2022 10:42:28 GMT+0200 (heure d’été d’Europe centrale)	"Roboto Serif"	wrong	[{"mouse_pos":[142,125],"mouse_target":"lang-es","is_clicked":1,"click_pos":[142,125],"click_target":"lang-es","page":"First Task"},{"mouse_pos":[142,125],"mouse_target":"lang-es","is_clicked":0,"click_pos":[142,125],"click_target":"lang-es","page":"First Task"},{"mouse_pos":[142,125],"mouse_target":"lang-es","is_clicked":0,"click_pos":[142,125],"click_target":"lang-es","page":"First Task"},{"mou…	Mozilla/5.0 (Linux; Android 12; M2012K11AG) AppleWebKit/537.36 (KHTML, like Gecko) Chrome/103.0.0.0 Mobile Safari/537.36	Sun Jul 10 2022 10:42:27 GMT+0200 (heure d’été d’Europe centrale)	Sun Jul 10 2022 10:42:28 GMT+0200 (heure d’été d’Europe centrale)	08/01/1999
BAhqz0vxtG	female	[["First Task",17674],["Shopping",12486],["Product",6874],["Cart",7886],["Second Task",9510],["Potatoes",56688],["Questionnaire",49167]]	null	[1,"4",2,"3",3,"4",4,"5",5,"6",6,"2",7,"3",8,"3",9,"2"]	es	Sun Jul 10 2022 14:34:25 GMT+0200 (heure d’été d’Europe centrale)	"Roboto Serif"	wrong	[{"mouse_pos":[123,111],"mouse_target":"","is_clicked":1,"click_pos":[123,111],"click_target":"","page":"First Task"},{"mouse_pos":[123,111],"mouse_target":"","is_clicked":0,"click_pos":[123,111],"click_target":"","page":"First Task"},{"mouse_pos":[123,111],"mouse_target":"","is_clicked":0,"click_pos":[123,111],"click_target":"","page":"First Task"},{"mouse_pos":[123,111],"mouse_target":"","is_cl…	Mozilla/5.0 (iPhone; CPU iPhone OS 15_5 like Mac OS X) AppleWebKit/605.1.15 (KHTML, like Gecko) Mobile/15E148 [LinkedInApp]/9.22.9151.2	Sun Jul 10 2022 14:34:24 GMT+0200 (heure d’été d’Europe centrale)	Sun Jul 10 2022 14:34:25 GMT+0200 (heure d’été d’Europe centrale)	15/03/1987
qL7wNkkbUW	female	[["First Task",16003],["Shopping",41510],["Product",11329],["Cart",4079],["Second Task",11413],["Potatoes",61967],["Questionnaire",93522]]	null	[1,"4",2,"3",3,"5",4,"5",5,"7",6,"3",7,"2",8,"5",9,"4"]	es	Sun Jul 10 2022 18:07:34 GMT+0200 (heure d’été d’Europe centrale)	"Roboto Serif"	correct	[{"mouse_pos":[126,119],"mouse_target":"","is_clicked":0,"click_pos":[0,0],"click_target":"","page":"First Task"},{"mouse_pos":[126,119],"mouse_target":"","is_clicked":1,"click_pos":[126,119],"click_target":"","page":"First Task"},{"mouse_pos":[126,119],"mouse_target":"","is_clicked":0,"click_pos":[126,119],"click_target":"","page":"First Task"},{"mouse_pos":[126,119],"mouse_target":"","is_clicke…	Mozilla/5.0 (iPhone; CPU iPhone OS 14_6 like Mac OS X) AppleWebKit/605.1.15 (KHTML, like Gecko) Mobile/15E148 [LinkedInApp]/9.22.9151.2	Sun Jul 10 2022 18:07:33 GMT+0200 (heure d’été d’Europe centrale)	Sun Jul 10 2022 18:07:34 GMT+0200 (heure d’été d’Europe centrale)	23/11/1977
AHfBwFHqz9	male	[["First Task",10438],["Shopping",6460],["Product",3003],["Cart",1287],["Second Task",8615],["Potatoes",42845],["Questionnaire",58484]]	null	[1,"3",2,"3",3,"1",4,"2",5,"5",6,"3",7,"3",8,"2",9,"1"]	fr	Mon Jul 11 2022 08:43:53 GMT+0200 (heure d’été d’Europe centrale)	Roboto	correct	[{"mouse_pos":[347,5],"mouse_target":"","is_clicked":0,"click_pos":[0,0],"click_target":"","page":"First Task"},{"mouse_pos":[507,84],"mouse_target":"","is_clicked":0,"click_pos":[0,0],"click_target":"","page":"First Task"},{"mouse_pos":[596,123],"mouse_target":"","is_clicked":0,"click_pos":[0,0],"click_target":"","page":"First Task"},{"mouse_pos":[670,155],"mouse_target":"","is_clicked":0,"click…	Mozilla/5.0 (Windows NT 6.1; Win64; x64; rv:102.0) Gecko/20100101 Firefox/102.0	Mon Jul 11 2022 08:43:57 GMT+0200 (heure d’été d’Europe centrale)	Mon Jul 11 2022 08:43:53 GMT+0200 (heure d’été d’Europe centrale)	10/04/1972
P70PURNkp9	male	[["First Task",12602],["Shopping",19369],["Product",7003],["Cart",2249],["Second Task",9613],["Potatoes",41514],["Questionnaire",64426]]	null	[1,"5",2,"4",3,"4",4,"4",5,"8",6,"4",7,"3",8,"3",9,"2"]	es	Mon Jul 11 2022 09:06:27 GMT+0200 (heure d’été d’Europe centrale)	"Roboto Serif"	wrong	[{"mouse_pos":[134,108],"mouse_target":"","is_clicked":1,"click_pos":[134,108],"click_target":"","page":"First Task"},{"mouse_pos":[134,108],"mouse_target":"","is_clicked":0,"click_pos":[134,108],"click_target":"","page":"First Task"},{"mouse_pos":[134,108],"mouse_target":"","is_clicked":0,"click_pos":[134,108],"click_target":"","page":"First Task"},{"mouse_pos":[134,108],"mouse_target":"","is_cl…	Mozilla/5.0 (Linux; Android 12; M2101K9G Build/SKQ1.211006.001; wv) AppleWebKit/537.36 (KHTML, like Gecko) Version/4.0 Chrome/103.0.5060.70 Mobile Safari/537.36 [FB_IAB/FB4A;FBAV/374.0.0.20.109;]	Mon Jul 11 2022 09:06:26 GMT+0200 (heure d’été d’Europe centrale)	Mon Jul 11 2022 09:06:27 GMT+0200 (heure d’été d’Europe centrale)	06/12/1986
tu486CNxep	male	[["First Task",21482],["Shopping",6755],["Product",8141],["Cart",2615],["Second Task",15613],["Potatoes",52015],["Questionnaire",86262]]	null	[1,"3",2,"3",3,"2",4,"1",5,"4",6,"1",7,"2",8,"2",9,"4"]	es	Mon Jul 11 2022 14:15:18 GMT+0200 (heure d’été d’Europe centrale)	"Times New Roman"	correct	[{"mouse_pos":[118,108],"mouse_target":"","is_clicked":1,"click_pos":[118,108],"click_target":"","page":"First Task"},{"mouse_pos":[118,108],"mouse_target":"","is_clicked":0,"click_pos":[118,108],"click_target":"","page":"First Task"},{"mouse_pos":[118,108],"mouse_target":"","is_clicked":0,"click_pos":[118,108],"click_target":"","page":"First Task"},{"mouse_pos":[118,108],"mouse_target":"","is_cl…	Mozilla/5.0 (Linux; Android 11) AppleWebKit/537.36 (KHTML, like Gecko) Chrome/103.0.5060.114 Mobile Safari/537.36	Mon Jul 11 2022 14:15:15 GMT+0200 (heure d’été d’Europe centrale)	Mon Jul 11 2022 14:15:18 GMT+0200 (heure d’été d’Europe centrale)	14/06/1991
3zj9vrHDPC	female	[["First Task",8686],["Shopping",2145],["Product",8154],["Cart",3278],["Second Task",7885],["Potatoes",41569],["Questionnaire",67050]]	null	[1,"4",2,"5",3,"2",4,"2",5,"0",6,"1",7,"1",8,"3",9,"1"]	en	Mon Jul 11 2022 19:34:34 GMT+0200 (heure d’été d’Europe centrale)	Roboto	correct	[{"mouse_pos":[115,857],"mouse_target":"addToCart","is_clicked":1,"click_pos":[115,857],"click_target":"addToCart","page":"Product"},{"mouse_pos":[115,857],"mouse_target":"addToCart","is_clicked":0,"click_pos":[115,857],"click_target":"addToCart","page":"Product"},{"mouse_pos":[115,857],"mouse_target":"addToCart","is_clicked":0,"click_pos":[115,857],"click_target":"addToCart","page":"Product"},{"…	Mozilla/5.0 (iPhone; CPU iPhone OS 15_5 like Mac OS X) AppleWebKit/605.1.15 (KHTML, like Gecko) Mobile/15E148 [LinkedInApp]/9.22.9151.2	Mon Jul 11 2022 19:34:32 GMT+0200 (heure d’été d’Europe centrale)	Mon Jul 11 2022 19:34:34 GMT+0200 (heure d’été d’Europe centrale)	11/10/2000
PvLIUJw5i0	female	[["First Task",17057],["Shopping",16748],["Product",8213],["Cart",4557],["Second Task",12715],["Potatoes",59878],["Questionnaire",70022]]	null	[1,"5",2,"5",3,"5",4,"5",5,"9",6,"4",7,"3",8,"5",9,"4"]	es	Tue Jul 12 2022 04:56:25 GMT+0200 (heure d’été d’Europe centrale)	Roboto	correct	[{"mouse_pos":[130,117],"mouse_target":"","is_clicked":1,"click_pos":[130,117],"click_target":"","page":"First Task"},{"mouse_pos":[130,117],"mouse_target":"","is_clicked":0,"click_pos":[130,117],"click_target":"","page":"First Task"},{"mouse_pos":[130,117],"mouse_target":"","is_clicked":0,"click_pos":[130,117],"click_target":"","page":"First Task"},{"mouse_pos":[130,117],"mouse_target":"","is_cl…	Mozilla/5.0 (iPhone; CPU iPhone OS 15_5 like Mac OS X) AppleWebKit/605.1.15 (KHTML, like Gecko) Mobile/15E148 [LinkedInApp]/9.22.9151.2	Tue Jul 12 2022 04:56:24 GMT+0200 (heure d’été d’Europe centrale)	Tue Jul 12 2022 04:56:25 GMT+0200 (heure d’été d’Europe centrale)	29/05/1997
RdCnDbKetH	male	[["First Task",13303],["Shopping",12757],["Product",17403],["Cart",2204],["Second Task",13370],["Potatoes",81121],["Questionnaire",69690]]	null	[1,"3",2,"3",3,"2",4,"2",5,"0",6,"1",7,"5",8,"5",9,"5"]	fr	Tue Jul 12 2022 06:56:14 GMT+0200 (heure d’été d’Europe centrale)	Roboto	correct	[{"mouse_pos":[260,107],"mouse_target":"","is_clicked":1,"click_pos":[260,107],"click_target":"","page":"First Task"},{"mouse_pos":[260,107],"mouse_target":"","is_clicked":0,"click_pos":[260,107],"click_target":"","page":"First Task"},{"mouse_pos":[260,107],"mouse_target":"","is_clicked":0,"click_pos":[260,107],"click_target":"","page":"First Task"},{"mouse_pos":[260,107],"mouse_target":"","is_cl…	Mozilla/5.0 (Linux; Android 11; M2010J19CG) AppleWebKit/537.36 (KHTML, like Gecko) Chrome/103.0.0.0 Mobile Safari/537.36	Tue Jul 12 2022 06:56:13 GMT+0200 (heure d’été d’Europe centrale)	Tue Jul 12 2022 06:56:14 GMT+0200 (heure d’été d’Europe centrale)	01/01/2001
JEBZRDgGvU	female	[["First Task",15447],["Shopping",8075],["Product",7751],["Cart",13479],["Second Task",19915],["Potatoes",57639],["Questionnaire",73994]]	null	[1,"3",2,"5",3,"5",4,"2",5,"8",6,"4",7,"3",8,"4",9,"1"]	es	Tue Jul 12 2022 07:19:29 GMT+0200 (heure d’été d’Europe centrale)	Roboto	wrong	[{"mouse_pos":[104,93],"mouse_target":"","is_clicked":1,"click_pos":[104,93],"click_target":"","page":"First Task"},{"mouse_pos":[104,93],"mouse_target":"","is_clicked":0,"click_pos":[104,93],"click_target":"","page":"First Task"},{"mouse_pos":[104,93],"mouse_target":"","is_clicked":0,"click_pos":[104,93],"click_target":"","page":"First Task"},{"mouse_pos":[104,93],"mouse_target":"","is_clicked":…	Mozilla/5.0 (Linux; Android 10; SAMSUNG SM-J600FN) AppleWebKit/537.36 (KHTML, like Gecko) SamsungBrowser/17.0 Chrome/96.0.4664.104 Mobile Safari/537.36	Tue Jul 12 2022 07:19:26 GMT+0200 (heure d’été d’Europe centrale)	Tue Jul 12 2022 07:19:29 GMT+0200 (heure d’été d’Europe centrale)	12/06/1969
IrB6oRSvMM	female	[["First Task",11633],["Shopping",13804],["Product",7068],["Cart",4060],["Second Task",11671],["Potatoes",59369],["Questionnaire",66173]]	null	[1,"5",2,"5",3,"4",4,"4",5,"8",6,"5",7,"3",8,"5",9,"5"]	fr	Tue Jul 12 2022 12:49:36 GMT+0200 (heure d’été d’Europe centrale)	"Roboto Serif"	correct	[{"mouse_pos":[257,109],"mouse_target":"","is_clicked":1,"click_pos":[257,109],"click_target":"","page":"First Task"},{"mouse_pos":[257,109],"mouse_target":"","is_clicked":0,"click_pos":[257,109],"click_target":"","page":"First Task"},{"mouse_pos":[257,109],"mouse_target":"","is_clicked":0,"click_pos":[257,109],"click_target":"","page":"First Task"},{"mouse_pos":[257,109],"mouse_target":"","is_cl…	Mozilla/5.0 (Linux; Android 12; SM-A326B Build/SP1A.210812.016; wv) AppleWebKit/537.36 (KHTML, like Gecko) Version/4.0 Chrome/103.0.5060.71 Mobile Safari/537.36Snapchat11.86.0.37 (SM-A326B; Android 12#A326BXXU4BVE8#31; gzip; panda; )	Tue Jul 12 2022 12:49:35 GMT+0200 (heure d’été d’Europe centrale)	Tue Jul 12 2022 12:49:36 GMT+0200 (heure d’été d’Europe centrale)	09/08/2001
s1OELX6NvC	female	[["First Task",12528],["Shopping",9072],["Product",10789],["Cart",2344],["Second Task",11063],["Potatoes",47780],["Questionnaire",69161]]	null	[1,"5",2,"5",3,"4",4,"4",5,"5",6,"1",7,"5",8,"5",9,"5"]	fr	Tue Jul 12 2022 13:50:49 GMT+0200 (heure d’été d’Europe centrale)	Roboto	correct	[{"mouse_pos":[250,112],"mouse_target":"","is_clicked":1,"click_pos":[250,112],"click_target":"","page":"First Task"},{"mouse_pos":[250,112],"mouse_target":"","is_clicked":0,"click_pos":[250,112],"click_target":"","page":"First Task"},{"mouse_pos":[250,112],"mouse_target":"","is_clicked":0,"click_pos":[250,112],"click_target":"","page":"First Task"},{"mouse_pos":[250,112],"mouse_target":"","is_cl…	Mozilla/5.0 (Linux; Android 9; SM-A530F) AppleWebKit/537.36 (KHTML, like Gecko) Chrome/101.0.4951.41 Mobile Safari/537.36 (Ecosia android@101.0.4951.41)	Tue Jul 12 2022 13:50:47 GMT+0200 (heure d’été d’Europe centrale)	Tue Jul 12 2022 13:50:49 GMT+0200 (heure d’été d’Europe centrale)	16/06/2002
CbpCrz0qEn	female	[["First Task",243389],["Shopping",14318],["Product",6215],["Cart",2327],["Second Task",10919],["Potatoes",55386],["Questionnaire",68305]]	null	[1,"5",2,"5",3,"2",4,"2",5,"5",6,"1",7,"3",8,"4",9,"4"]	fr	Tue Jul 12 2022 13:53:35 GMT+0200 (heure d’été d’Europe centrale)	Roboto	wrong	[{"mouse_pos":[272,103],"mouse_target":"","is_clicked":1,"click_pos":[272,103],"click_target":"","page":"First Task"},{"mouse_pos":[272,103],"mouse_target":"","is_clicked":0,"click_pos":[272,103],"click_target":"","page":"First Task"},{"mouse_pos":[272,103],"mouse_target":"","is_clicked":0,"click_pos":[272,103],"click_target":"","page":"First Task"},{"mouse_pos":[272,103],"mouse_target":"","is_cl…	Mozilla/5.0 (Linux; Android 10; SM-A605FN Build/QP1A.190711.020; wv) AppleWebKit/537.36 (KHTML, like Gecko) Version/4.0 Chrome/103.0.5060.71 Mobile Safari/537.36 [FB_IAB/Orca-Android;FBAV/368.0.0.12.109;]	Tue Jul 12 2022 13:53:33 GMT+0200 (heure d’été d’Europe centrale)	Tue Jul 12 2022 13:53:35 GMT+0200 (heure d’été d’Europe centrale)	04/05/2001
cEPmQdiqPE	female	[["First Task",2203],["Shopping",3532],["Product",4182],["Cart",2339],["Second Task",301548],["Potatoes",2705997],["Questionnaire",55732]]	null	[1,"4",2,"5",3,"3",4,"3",5,"7",6,"4",7,"2",8,"5",9,"5"]	fr	Tue Jul 12 2022 15:11:09 GMT+0200 (heure d’été d’Europe centrale)	"Roboto Serif"	wrong	[{"mouse_pos":[245,5380],"mouse_target":"","is_clicked":1,"click_pos":[245,5380],"click_target":"","page":"Shopping"},{"mouse_pos":[245,5380],"mouse_target":"","is_clicked":0,"click_pos":[245,5380],"click_target":"","page":"Shopping"},{"mouse_pos":[245,5380],"mouse_target":"","is_clicked":0,"click_pos":[245,5380],"click_target":"","page":"Shopping"},{"mouse_pos":[274,5307],"mouse_target":"","is_c…	Mozilla/5.0 (Linux; Android 7.0; SM-G925F Build/NRD90M; wv) AppleWebKit/537.36 (KHTML, like Gecko) Version/4.0 Chrome/103.0.5060.53 Mobile Safari/537.36 [FB_IAB/Orca-Android;FBAV/368.0.0.12.109;]	Tue Jul 12 2022 15:11:07 GMT+0200 (heure d’été d’Europe centrale)	Tue Jul 12 2022 15:11:09 GMT+0200 (heure d’été d’Europe centrale)	27/09/2000
YvTN05Kv1q	female	[["First Task",2203],["Shopping",3532],["Product",4182],["Cart",2339],["Second Task",301548],["Potatoes",2705997],["Questionnaire",55732],["Questionnaire",1657631412806]]	null	[1,"4",2,"5",3,"3",4,"3",5,"7",6,"4",7,"2",8,"5",9,"5"]	fr	Tue Jul 12 2022 15:11:09 GMT+0200 (heure d’été d’Europe centrale)	"Roboto Serif"	wrong	[{"mouse_pos":[245,5380],"mouse_target":"","is_clicked":1,"click_pos":[245,5380],"click_target":"","page":"Shopping"},{"mouse_pos":[245,5380],"mouse_target":"","is_clicked":0,"click_pos":[245,5380],"click_target":"","page":"Shopping"},{"mouse_pos":[245,5380],"mouse_target":"","is_clicked":0,"click_pos":[245,5380],"click_target":"","page":"Shopping"},{"mouse_pos":[274,5307],"mouse_target":"","is_c…	Mozilla/5.0 (Linux; Android 7.0; SM-G925F Build/NRD90M; wv) AppleWebKit/537.36 (KHTML, like Gecko) Version/4.0 Chrome/103.0.5060.53 Mobile Safari/537.36 [FB_IAB/Orca-Android;FBAV/368.0.0.12.109;]	Tue Jul 12 2022 15:11:08 GMT+0200 (heure d’été d’Europe centrale)	Tue Jul 12 2022 15:11:09 GMT+0200 (heure d’été d’Europe centrale)	27/09/2000
BQa1oGHUXE	male	[["First Task",18956],["Shopping",8313],["Product",7054],["Cart",2713],["Second Task",16490],["Potatoes",65853],["Questionnaire",69495]]	null	[1,"5",2,"5",3,"5",4,"4",5,"10",6,"5",7,"4",8,"5",9,"5"]	es	Wed Jul 13 2022 01:27:19 GMT+0200 (heure d’été d’Europe centrale)	"Roboto Serif"	correct	[{"mouse_pos":[134,122],"mouse_target":"","is_clicked":1,"click_pos":[134,122],"click_target":"","page":"First Task"},{"mouse_pos":[134,122],"mouse_target":"","is_clicked":0,"click_pos":[134,122],"click_target":"","page":"First Task"},{"mouse_pos":[134,122],"mouse_target":"","is_clicked":0,"click_pos":[134,122],"click_target":"","page":"First Task"},{"mouse_pos":[134,122],"mouse_target":"","is_cl…	Mozilla/5.0 (iPhone; CPU iPhone OS 15_5 like Mac OS X) AppleWebKit/605.1.15 (KHTML, like Gecko) Mobile/15E148 Instagram 242.0.0.7.110 (iPhone10,3; iOS 15_5; es_ES; es-ES; scale=3.00; 1125x2436; 380322996)	Wed Jul 13 2022 01:27:18 GMT+0200 (heure d’été d’Europe centrale)	Wed Jul 13 2022 01:27:19 GMT+0200 (heure d’été d’Europe centrale)	13/12/2000
rCrl7mumOF	female	[["First Task",17062],["Shopping",11331],["Product",23025],["Cart",8095],["Second Task",14885],["Potatoes",75351],["Questionnaire",86136]]	null	[1,"5",2,"5",3,"4",4,"4",5,"8",6,"4",7,"4",8,"5",9,"5"]	fr	Wed Jul 13 2022 08:08:40 GMT+0200 (heure d’été d’Europe centrale)	"Roboto Serif"	wrong	[{"mouse_pos":[271,121],"mouse_target":"","is_clicked":1,"click_pos":[271,121],"click_target":"","page":"First Task"},{"mouse_pos":[271,121],"mouse_target":"","is_clicked":0,"click_pos":[271,121],"click_target":"","page":"First Task"},{"mouse_pos":[271,121],"mouse_target":"","is_clicked":0,"click_pos":[271,121],"click_target":"","page":"First Task"},{"mouse_pos":[271,121],"mouse_target":"","is_cl…	Mozilla/5.0 (iPhone; CPU iPhone OS 15_5 like Mac OS X) AppleWebKit/605.1.15 (KHTML, like Gecko) Mobile/15E148	Wed Jul 13 2022 08:08:37 GMT+0200 (heure d’été d’Europe centrale)	Wed Jul 13 2022 08:08:40 GMT+0200 (heure d’été d’Europe centrale)	29/12/2000
VzGiHcAEsi	male	[["First Task",5348],["Shopping",69720],["Product",12840],["Cart",6004],["Second Task",2130],["Potatoes",4518],["Questionnaire",89979]]	null	[1,"3",2,"5",3,"4",4,"2",5,"4",6,"4",7,"4",8,"5",9,"4"]	en	Wed Jul 13 2022 10:59:20 GMT+0200 (heure d’été d’Europe centrale)	"Roboto Serif"	correct	[{"mouse_pos":[179,113],"mouse_target":"","is_clicked":1,"click_pos":[179,113],"click_target":"","page":"First Task"},{"mouse_pos":[179,113],"mouse_target":"","is_clicked":0,"click_pos":[179,113],"click_target":"","page":"First Task"},{"mouse_pos":[179,113],"mouse_target":"","is_clicked":0,"click_pos":[179,113],"click_target":"","page":"First Task"},{"mouse_pos":[179,113],"mouse_target":"","is_cl…	Mozilla/5.0 (Linux; Android 10; Infinix X690B Build/QP1A.190711.020; wv) AppleWebKit/537.36 (KHTML, like Gecko) Version/4.0 Chrome/103.0.5060.71 Mobile Safari/537.36 EdgW/1.0	Wed Jul 13 2022 10:59:16 GMT+0200 (heure d’été d’Europe centrale)	Wed Jul 13 2022 10:59:20 GMT+0200 (heure d’été d’Europe centrale)	02/01/1979
f2zQYGO272	female	[["First Task",6056],["Shopping",1427],["Product",1659],["Cart",1055],["Second Task",30570],["Potatoes",48292],["Questionnaire",97669]]	null	[1,"4",2,"5",3,"3",4,"3",5,"8",6,"4",7,"5",8,"5",9,"5"]	fr	Wed Jul 13 2022 15:14:27 GMT+0200 (heure d’été d’Europe centrale)	"Roboto Serif"	correct	[{"mouse_pos":[1217,478],"mouse_target":"","is_clicked":0,"click_pos":[0,0],"click_target":"","page":"First Task"},{"mouse_pos":[1217,478],"mouse_target":"","is_clicked":0,"click_pos":[0,0],"click_target":"","page":"First Task"},{"mouse_pos":[1099,342],"mouse_target":"","is_clicked":0,"click_pos":[0,0],"click_target":"","page":"First Task"},{"mouse_pos":[1045,218],"mouse_target":"","is_clicked":0…	Mozilla/5.0 (Windows NT 10.0; Win64; x64) AppleWebKit/537.36 (KHTML, like Gecko) Chrome/103.0.0.0 Safari/537.36	Wed Jul 13 2022 15:14:27 GMT+0200 (heure d’été d’Europe centrale)	Wed Jul 13 2022 15:14:27 GMT+0200 (heure d’été d’Europe centrale)	11/09/2001
b0trMcVDQC	female	[["First Task",3831],["Shopping",10860],["Product",5333],["Cart",2686],["Second Task",5300],["Potatoes",23687],["Questionnaire",65769]]	null	[1,"4",2,"3",3,"2",4,"2",5,"5",6,"2",7,"2",8,"4",9,"3"]	en	Wed Jul 13 2022 21:41:44 GMT+0200 (heure d’été d’Europe centrale)	Roboto	wrong	[{"mouse_pos":[130,823],"mouse_target":"addToCart","is_clicked":1,"click_pos":[130,823],"click_target":"addToCart","page":"Product"},{"mouse_pos":[130,823],"mouse_target":"addToCart","is_clicked":0,"click_pos":[130,823],"click_target":"addToCart","page":"Product"},{"mouse_pos":[130,823],"mouse_target":"addToCart","is_clicked":0,"click_pos":[130,823],"click_target":"addToCart","page":"Product"},{"…	Mozilla/5.0 (Linux; Android 10; CLT-L29) AppleWebKit/537.36 (KHTML, like Gecko) Chrome/103.0.0.0 Mobile Safari/537.36	Wed Jul 13 2022 21:41:42 GMT+0200 (heure d’été d’Europe centrale)	Wed Jul 13 2022 21:41:44 GMT+0200 (heure d’été d’Europe centrale)	09/02/1991
y4HaM1yBx7	male	[["First Task",9014],["Shopping",3908],["Product",3235],["Cart",2215],["Second Task",1867],["Potatoes",9788],["Questionnaire",70431]]	null	[1,"4",2,"5",3,"4",4,"4",5,"7",6,"5",7,"2",8,"5",9,"5"]	en	Thu Jul 14 2022 09:27:44 GMT+0200 (heure d’été d’Europe centrale)	Roboto	correct	[{"mouse_pos":[536,182],"mouse_target":"","is_clicked":0,"click_pos":[0,0],"click_target":"","page":"First Task"},{"mouse_pos":[953,385],"mouse_target":"","is_clicked":0,"click_pos":[0,0],"click_target":"","page":"First Task"},{"mouse_pos":[994,393],"mouse_target":"","is_clicked":0,"click_pos":[0,0],"click_target":"","page":"First Task"},{"mouse_pos":[996,392],"mouse_target":"","is_clicked":0,"cl…	Mozilla/5.0 (Windows NT 10.0; Win64; x64) AppleWebKit/537.36 (KHTML, like Gecko) Chrome/103.0.0.0 Safari/537.36	Thu Jul 14 2022 09:27:42 GMT+0200 (heure d’été d’Europe centrale)	Thu Jul 14 2022 09:27:44 GMT+0200 (heure d’été d’Europe centrale)	19/08/1957
UlLq1VVWHm	male	[["First Task",9405],["Shopping",3983],["Product",3773],["Cart",5229],["Second Task",8373],["Potatoes",8875],["Questionnaire",71096]]	null	[1,"5",2,"4",3,"5",4,"4",5,"10",6,"5",7,"4",8,"5",9,"5"]	en	Thu Jul 14 2022 09:27:46 GMT+0200 (heure d’été d’Europe centrale)	Roboto	wrong	[{"mouse_pos":[246,5764],"mouse_target":"","is_clicked":1,"click_pos":[246,5764],"click_target":"","page":"Shopping"},{"mouse_pos":[246,5764],"mouse_target":"","is_clicked":0,"click_pos":[246,5764],"click_target":"","page":"Shopping"},{"mouse_pos":[246,5764],"mouse_target":"","is_clicked":0,"click_pos":[246,5764],"click_target":"","page":"Shopping"},{"mouse_pos":[246,5764],"mouse_target":"","is_c…	Mozilla/5.0 (Linux; Android 11; 2201117TG) AppleWebKit/537.36 (KHTML, like Gecko) Chrome/103.0.0.0 Mobile Safari/537.36	Thu Jul 14 2022 09:27:44 GMT+0200 (heure d’été d’Europe centrale)	Thu Jul 14 2022 09:27:46 GMT+0200 (heure d’été d’Europe centrale)	15/09/2000
Tx6CSbnSzO	male	[["First Task",16757],["Shopping",5617],["Product",12476],["Cart",2158],["Second Task",19522],["Potatoes",28063],["Questionnaire",128777]]	null	[1,"2",2,"3",3,"2",4,"2",5,"5",6,"3",7,"2",8,"2",9,"3"]	en	Thu Jul 14 2022 09:28:07 GMT+0200 (heure d’été d’Europe centrale)	Roboto	correct	[{"mouse_pos":[116,830],"mouse_target":"addToCart","is_clicked":1,"click_pos":[116,830],"click_target":"addToCart","page":"Product"},{"mouse_pos":[116,830],"mouse_target":"addToCart","is_clicked":0,"click_pos":[116,830],"click_target":"addToCart","page":"Product"},{"mouse_pos":[116,830],"mouse_target":"addToCart","is_clicked":0,"click_pos":[116,830],"click_target":"addToCart","page":"Product"},{"…	Mozilla/5.0 (Linux; Android 12; M2007J3SY) AppleWebKit/537.36 (KHTML, like Gecko) Chrome/103.0.0.0 Mobile Safari/537.36	Thu Jul 14 2022 09:28:05 GMT+0200 (heure d’été d’Europe centrale)	Thu Jul 14 2022 09:28:07 GMT+0200 (heure d’été d’Europe centrale)	04/10/2002
jMEHru1WFy	male	[["First Task",10389],["Shopping",39292],["Product",5795],["Cart",3569],["Second Task",1393],["Potatoes",4795],["Questionnaire",84811]]	null	[1,"4",2,"4",3,"3",4,"3",5,"5",6,"4",7,"2",8,"4",9,"3"]	en	Thu Jul 14 2022 09:28:20 GMT+0200 (heure d’été d’Europe centrale)	Roboto	correct	[{"mouse_pos":[652,99],"mouse_target":"","is_clicked":0,"click_pos":[0,0],"click_target":"","page":"First Task"},{"mouse_pos":[798,179],"mouse_target":"","is_clicked":0,"click_pos":[0,0],"click_target":"","page":"First Task"},{"mouse_pos":[816,244],"mouse_target":"","is_clicked":0,"click_pos":[0,0],"click_target":"","page":"First Task"},{"mouse_pos":[810,281],"mouse_target":"","is_clicked":0,"cli…	Mozilla/5.0 (Windows NT 10.0; Win64; x64) AppleWebKit/537.36 (KHTML, like Gecko) Chrome/103.0.0.0 Safari/537.36	Thu Jul 14 2022 09:28:19 GMT+0200 (heure d’été d’Europe centrale)	Thu Jul 14 2022 09:28:20 GMT+0200 (heure d’été d’Europe centrale)	31/10/2002
NfOi7tSolb	male	[["First Task",6296],["Shopping",6105],["Product",24456],["Cart",2158],["Second Task",6836],["Potatoes",8317],["Questionnaire",73052]]	null	[1,"5",2,"4",3,"4",4,"4",5,"7",6,"4",7,"5",8,"5",9,"5"]	en	Thu Jul 14 2022 09:28:39 GMT+0200 (heure d’été d’Europe centrale)	"Roboto Serif"	correct	[{"mouse_pos":[103,830],"mouse_target":"addToCart","is_clicked":1,"click_pos":[103,830],"click_target":"addToCart","page":"Product"},{"mouse_pos":[103,830],"mouse_target":"addToCart","is_clicked":0,"click_pos":[103,830],"click_target":"addToCart","page":"Product"},{"mouse_pos":[103,830],"mouse_target":"addToCart","is_clicked":0,"click_pos":[103,830],"click_target":"addToCart","page":"Product"},{"…	Mozilla/5.0 (Linux; Android 11; TECNO CH6h) AppleWebKit/537.36 (KHTML, like Gecko) Chrome/103.0.0.0 Mobile Safari/537.36	Thu Jul 14 2022 09:28:36 GMT+0200 (heure d’été d’Europe centrale)	Thu Jul 14 2022 09:28:39 GMT+0200 (heure d’été d’Europe centrale)	17/01/2003
rwZa9BajQN	male	[["First Task",6296],["Shopping",6105],["Product",24456],["Cart",2158],["Second Task",6836],["Potatoes",8317],["Questionnaire",73052],["Questionnaire",1657783644588]]	null	[1,"5",2,"4",3,"4",4,"4",5,"7",6,"4",7,"5",8,"5",9,"5"]	en	Thu Jul 14 2022 09:28:39 GMT+0200 (heure d’été d’Europe centrale)	"Roboto Serif"	correct	[{"mouse_pos":[103,830],"mouse_target":"addToCart","is_clicked":1,"click_pos":[103,830],"click_target":"addToCart","page":"Product"},{"mouse_pos":[103,830],"mouse_target":"addToCart","is_clicked":0,"click_pos":[103,830],"click_target":"addToCart","page":"Product"},{"mouse_pos":[103,830],"mouse_target":"addToCart","is_clicked":0,"click_pos":[103,830],"click_target":"addToCart","page":"Product"},{"…	Mozilla/5.0 (Linux; Android 11; TECNO CH6h) AppleWebKit/537.36 (KHTML, like Gecko) Chrome/103.0.0.0 Mobile Safari/537.36	Thu Jul 14 2022 09:28:37 GMT+0200 (heure d’été d’Europe centrale)	Thu Jul 14 2022 09:28:39 GMT+0200 (heure d’été d’Europe centrale)	17/01/2003
OsbVzcMsau	female	[["First Task",6064],["Shopping",5290],["Product",4740],["Cart",12310],["Second Task",28914],["Potatoes",88546],["Questionnaire",94554]]	null	[1,"5",2,"5",3,"5",4,"4",5,"10",6,"5",7,"5",8,"5",9,"5"]	en	Thu Jul 14 2022 09:30:25 GMT+0200 (heure d’été d’Europe centrale)	Roboto	wrong	[{"mouse_pos":[145,5289],"mouse_target":"","is_clicked":1,"click_pos":[145,5289],"click_target":"","page":"Shopping"},{"mouse_pos":[145,5289],"mouse_target":"","is_clicked":0,"click_pos":[145,5289],"click_target":"","page":"Shopping"},{"mouse_pos":[145,5289],"mouse_target":"","is_clicked":0,"click_pos":[145,5289],"click_target":"","page":"Shopping"},{"mouse_pos":[145,5289],"mouse_target":"","is_c…	Mozilla/5.0 (Linux; Android 9; STK-L21) AppleWebKit/537.36 (KHTML, like Gecko) Chrome/103.0.0.0 Mobile Safari/537.36	Thu Jul 14 2022 09:30:21 GMT+0200 (heure d’été d’Europe centrale)	Thu Jul 14 2022 09:30:25 GMT+0200 (heure d’été d’Europe centrale)	03/01/2002
nRhQRLi3Sk	male	[["First Task",10388],["Shopping",1657783648793],["Product",6580],["Cart",6130],["Second Task",20013],["Potatoes",63631],["Questionnaire",88667]]	null	[1,"4",2,"4",3,"5",4,"4",5,"7",6,"2",7,"2",8,"3",9,"4"]	en	Thu Jul 14 2022 09:31:41 GMT+0200 (heure d’été d’Europe centrale)	"Roboto Serif"	correct	[{"mouse_pos":[117,828],"mouse_target":"addToCart","is_clicked":1,"click_pos":[117,828],"click_target":"addToCart","page":"Product"},{"mouse_pos":[117,828],"mouse_target":"addToCart","is_clicked":0,"click_pos":[117,828],"click_target":"addToCart","page":"Product"},{"mouse_pos":[117,828],"mouse_target":"addToCart","is_clicked":0,"click_pos":[117,828],"click_target":"addToCart","page":"Product"},{"…	Mozilla/5.0 (Linux; Android 11; vivo 1920) AppleWebKit/537.36 (KHTML, like Gecko) Chrome/103.0.0.0 Mobile Safari/537.36	Thu Jul 14 2022 09:31:37 GMT+0200 (heure d’été d’Europe centrale)	Thu Jul 14 2022 09:31:41 GMT+0200 (heure d’été d’Europe centrale)	01/09/2002
Wv8FVKjpeA	male	[["First Task",16320],["Shopping",55016],["Product",8431],["Cart",6857],["Second Task",23022],["Potatoes",71497],["Questionnaire",95202]]	null	[1,"5",2,"5",3,"5",4,"5",5,"10",6,"5",7,"5",8,"5",9,"5"]	en	Thu Jul 14 2022 09:34:56 GMT+0200 (heure d’été d’Europe centrale)	Roboto	wrong	[{"mouse_pos":[54,305],"mouse_target":"","is_clicked":1,"click_pos":[54,305],"click_target":"","page":"First Task"},{"mouse_pos":[54,305],"mouse_target":"","is_clicked":0,"click_pos":[54,305],"click_target":"","page":"First Task"},{"mouse_pos":[54,305],"mouse_target":"","is_clicked":0,"click_pos":[54,305],"click_target":"","page":"First Task"},{"mouse_pos":[54,305],"mouse_target":"","is_clicked":…	Mozilla/5.0 (Linux; Android 11; CPH2127) AppleWebKit/537.36 (KHTML, like Gecko) Chrome/103.0.0.0 Mobile Safari/537.36	Thu Jul 14 2022 09:34:53 GMT+0200 (heure d’été d’Europe centrale)	Thu Jul 14 2022 09:34:56 GMT+0200 (heure d’été d’Europe centrale)	26/07/2002
wB8tbxXCkp	male	[["First Task",15581],["Shopping",9005],["Product",4407],["Cart",1934],["Second Task",18079],["Potatoes",192559],["Questionnaire",128905]]	null	[1,"4",2,"5",3,"4",4,"3",5,"9",6,"4",7,"3",8,"5",9,"5"]	en	Thu Jul 14 2022 09:35:09 GMT+0200 (heure d’été d’Europe centrale)	Roboto	correct	[{"mouse_pos":[691,17],"mouse_target":"","is_clicked":0,"click_pos":[0,0],"click_target":"","page":"First Task"},{"mouse_pos":[552,150],"mouse_target":"","is_clicked":0,"click_pos":[0,0],"click_target":"","page":"First Task"},{"mouse_pos":[301,117],"mouse_target":"","is_clicked":0,"click_pos":[0,0],"click_target":"","page":"First Task"},{"mouse_pos":[402,23],"mouse_target":"","is_clicked":0,"clic…	Mozilla/5.0 (Windows NT 10.0; Win64; x64) AppleWebKit/537.36 (KHTML, like Gecko) Chrome/103.0.0.0 Safari/537.36	Thu Jul 14 2022 21:35:57 GMT+0200 (heure d’été d’Europe centrale)	Thu Jul 14 2022 09:35:09 GMT+0200 (heure d’été d’Europe centrale)	13/12/2001
ucMUkmAexu	male	[["First Task",15581],["Shopping",9005],["Product",4407],["Cart",1934],["Second Task",18079],["Potatoes",192559],["Questionnaire",128905],["Questionnaire",1657827229443]]	null	[1,"4",2,"5",3,"4",4,"3",5,"9",6,"4",7,"3",8,"5",9,"5"]	en	Thu Jul 14 2022 09:35:10 GMT+0200 (heure d’été d’Europe centrale)	Roboto	correct	[{"mouse_pos":[691,17],"mouse_target":"","is_clicked":0,"click_pos":[0,0],"click_target":"","page":"First Task"},{"mouse_pos":[552,150],"mouse_target":"","is_clicked":0,"click_pos":[0,0],"click_target":"","page":"First Task"},{"mouse_pos":[301,117],"mouse_target":"","is_clicked":0,"click_pos":[0,0],"click_target":"","page":"First Task"},{"mouse_pos":[402,23],"mouse_target":"","is_clicked":0,"clic…	Mozilla/5.0 (Windows NT 10.0; Win64; x64) AppleWebKit/537.36 (KHTML, like Gecko) Chrome/103.0.0.0 Safari/537.36	Thu Jul 14 2022 21:35:58 GMT+0200 (heure d’été d’Europe centrale)	Thu Jul 14 2022 09:35:10 GMT+0200 (heure d’été d’Europe centrale)	13/12/2001
sV2CtV0WaL	male	[["First Task",1901],["Shopping",26320],["Product",12092],["Cart",2387],["Second Task",3084],["Potatoes",15836],["Questionnaire",93989]]	null	[1,"5",2,"5",3,"5",4,"5",5,"10",6,"5",7,"5",8,"5",9,"5"]	en	Thu Jul 14 2022 09:37:59 GMT+0200 (heure d’été d’Europe centrale)	Roboto	correct	[{"mouse_pos":[253,903],"mouse_target":"viewDetails-peaches","is_clicked":1,"click_pos":[253,903],"click_target":"viewDetails-peaches","page":"Shopping"},{"mouse_pos":[253,903],"mouse_target":"viewDetails-peaches","is_clicked":0,"click_pos":[253,903],"click_target":"viewDetails-peaches","page":"Shopping"},{"mouse_pos":[253,903],"mouse_target":"viewDetails-peaches","is_clicked":0,"click_pos":[253,…	Mozilla/5.0 (Linux; Android 11; M2003J15SC) AppleWebKit/537.36 (KHTML, like Gecko) Chrome/103.0.0.0 Mobile Safari/537.36	Thu Jul 14 2022 09:37:54 GMT+0200 (heure d’été d’Europe centrale)	Thu Jul 14 2022 09:37:59 GMT+0200 (heure d’été d’Europe centrale)	13/10/2002
M9qxRyHi1C	male	[["First Task",21696],["Shopping",20396],["Product",14989],["Cart",7394],["Second Task",35169],["Potatoes",143051],["Questionnaire",171567]]	null	[1,"5",2,"5",3,"5",4,"4",5,"9",6,"4",7,"4",8,"5",9,"5"]	en	Thu Jul 14 2022 09:37:59 GMT+0200 (heure d’été d’Europe centrale)	Roboto	correct	[{"mouse_pos":[223,5888],"mouse_target":"","is_clicked":1,"click_pos":[223,5888],"click_target":"","page":"Shopping"},{"mouse_pos":[223,5888],"mouse_target":"","is_clicked":0,"click_pos":[223,5888],"click_target":"","page":"Shopping"},{"mouse_pos":[223,5888],"mouse_target":"","is_clicked":0,"click_pos":[223,5888],"click_target":"","page":"Shopping"},{"mouse_pos":[223,5888],"mouse_target":"","is_c…	Mozilla/5.0 (iPhone; CPU iPhone OS 15_5 like Mac OS X) AppleWebKit/605.1.15 (KHTML, like Gecko) Version/15.5 Mobile/15E148 Safari/604.1	Thu Jul 14 2022 09:37:57 GMT+0200 (heure d’été d’Europe centrale)	Thu Jul 14 2022 09:37:59 GMT+0200 (heure d’été d’Europe centrale)	18/08/1999
9FKilM9fRK	male	[["First Task",1901],["Shopping",26320],["Product",12092],["Cart",2387],["Second Task",3084],["Potatoes",15836],["Questionnaire",93989],["Questionnaire",1657784184061]]	null	[1,"5",2,"5",3,"5",4,"5",5,"10",6,"5",7,"5",8,"5",9,"5"]	en	Thu Jul 14 2022 09:38:02 GMT+0200 (heure d’été d’Europe centrale)	Roboto	correct	[{"mouse_pos":[253,903],"mouse_target":"viewDetails-peaches","is_clicked":1,"click_pos":[253,903],"click_target":"viewDetails-peaches","page":"Shopping"},{"mouse_pos":[253,903],"mouse_target":"viewDetails-peaches","is_clicked":0,"click_pos":[253,903],"click_target":"viewDetails-peaches","page":"Shopping"},{"mouse_pos":[253,903],"mouse_target":"viewDetails-peaches","is_clicked":0,"click_pos":[253,…	Mozilla/5.0 (Linux; Android 11; M2003J15SC) AppleWebKit/537.36 (KHTML, like Gecko) Chrome/103.0.0.0 Mobile Safari/537.36	Thu Jul 14 2022 09:37:58 GMT+0200 (heure d’été d’Europe centrale)	Thu Jul 14 2022 09:38:02 GMT+0200 (heure d’été d’Europe centrale)	13/10/2002
JT0v2LXqwQ	male	[["First Task",12081],["Shopping",17814],["Product",9625],["Cart",2547],["Second Task",27973],["Potatoes",75467],["Questionnaire",147448]]	null	[1,"5",2,"5",3,"5",4,"4",5,"8",6,"4",7,"3",8,"5",9,"4"]	en	Thu Jul 14 2022 09:39:17 GMT+0200 (heure d’été d’Europe centrale)	"Roboto Serif"	correct	[{"mouse_pos":[283,81],"mouse_target":"","is_clicked":1,"click_pos":[283,81],"click_target":"","page":"Shopping"},{"mouse_pos":[283,81],"mouse_target":"","is_clicked":0,"click_pos":[283,81],"click_target":"","page":"Shopping"},{"mouse_pos":[283,81],"mouse_target":"","is_clicked":0,"click_pos":[283,81],"click_target":"","page":"Shopping"},{"mouse_pos":[283,81],"mouse_target":"","is_clicked":0,"cli…	Mozilla/5.0 (Linux; Android 12; M2103K19G) AppleWebKit/537.36 (KHTML, like Gecko) Chrome/103.0.0.0 Mobile Safari/537.36	Thu Jul 14 2022 09:39:15 GMT+0200 (heure d’été d’Europe centrale)	Thu Jul 14 2022 09:39:17 GMT+0200 (heure d’été d’Europe centrale)	19/09/1999
WKumC0yEAp	male	[["First Task",21362],["Shopping",5639],["Product",9601],["Cart",2990],["Second Task",25550],["Potatoes",90858],["Questionnaire",144843]]	null	[1,"3",2,"4",3,"5",4,"4",5,"9",6,"4",7,"4",8,"4",9,"5"]	en	Thu Jul 14 2022 09:40:52 GMT+0200 (heure d’été d’Europe centrale)	"Roboto Serif"	wrong	[{"mouse_pos":[121,833],"mouse_target":"addToCart","is_clicked":1,"click_pos":[121,833],"click_target":"addToCart","page":"Product"},{"mouse_pos":[121,833],"mouse_target":"addToCart","is_clicked":0,"click_pos":[121,833],"click_target":"addToCart","page":"Product"},{"mouse_pos":[121,833],"mouse_target":"addToCart","is_clicked":0,"click_pos":[121,833],"click_target":"addToCart","page":"Product"},{"…	Mozilla/5.0 (Linux; Android 10; RMX1911) AppleWebKit/537.36 (KHTML, like Gecko) Chrome/103.0.0.0 Mobile Safari/537.36	Thu Jul 14 2022 09:40:50 GMT+0200 (heure d’été d’Europe centrale)	Thu Jul 14 2022 09:40:52 GMT+0200 (heure d’été d’Europe centrale)	19/08/2002
oAiENn9axC	female	[["First Task",13953],["Shopping",4152],["Product",13338],["Cart",32714],["Second Task",15248],["Potatoes",85415],["Questionnaire",84218]]	null	[1,"3",2,"4",3,"3",4,"4",5,"6",6,"4",7,"2",8,"3",9,"3"]	en	Thu Jul 14 2022 09:41:26 GMT+0200 (heure d’été d’Europe centrale)	Roboto	wrong	[{"mouse_pos":[124,831],"mouse_target":"addToCart","is_clicked":1,"click_pos":[124,831],"click_target":"addToCart","page":"Product"},{"mouse_pos":[124,831],"mouse_target":"addToCart","is_clicked":0,"click_pos":[124,831],"click_target":"addToCart","page":"Product"},{"mouse_pos":[124,831],"mouse_target":"addToCart","is_clicked":0,"click_pos":[124,831],"click_target":"addToCart","page":"Product"},{"…	Mozilla/5.0 (Linux; Android 10; vivo 1940) AppleWebKit/537.36 (KHTML, like Gecko) Chrome/103.0.0.0 Mobile Safari/537.36	Thu Jul 14 2022 09:41:24 GMT+0200 (heure d’été d’Europe centrale)	Thu Jul 14 2022 09:41:26 GMT+0200 (heure d’été d’Europe centrale)	12/03/2003
Fvsfa3hVzb	male	[["First Task",13868],["Shopping",5896],["Product",12584],["Cart",2569],["Second Task",16896],["Potatoes",50012],["Questionnaire",80459]]	null	[1,"5",2,"5",3,"5",4,"5",5,"9",6,"4",7,"4",8,"5",9,"5"]	en	Thu Jul 14 2022 09:41:52 GMT+0200 (heure d’été d’Europe centrale)	Roboto	correct	[{"mouse_pos":[246,5666],"mouse_target":"","is_clicked":1,"click_pos":[246,5666],"click_target":"","page":"Shopping"},{"mouse_pos":[246,5666],"mouse_target":"","is_clicked":0,"click_pos":[246,5666],"click_target":"","page":"Shopping"},{"mouse_pos":[246,5666],"mouse_target":"","is_clicked":0,"click_pos":[246,5666],"click_target":"","page":"Shopping"},{"mouse_pos":[246,5666],"mouse_target":"","is_c…	Mozilla/5.0 (Linux; Android 11; Redmi Note 9S) AppleWebKit/537.36 (KHTML, like Gecko) Chrome/103.0.0.0 Mobile Safari/537.36	Thu Jul 14 2022 09:41:58 GMT+0200 (heure d’été d’Europe centrale)	Thu Jul 14 2022 09:41:52 GMT+0200 (heure d’été d’Europe centrale)	06/10/2001
2iOwVjlJjt	female	[["First Task",22653],["Shopping",1631],["Product",11318],["Cart",3788],["Second Task",21107],["Potatoes",96679],["Questionnaire",78269]]	null	[1,"4",2,"4",3,"4",4,"3",5,"8",6,"3",7,"4",8,"5",9,"5"]	en	Thu Jul 14 2022 09:44:16 GMT+0200 (heure d’été d’Europe centrale)	Roboto	correct	[{"mouse_pos":[63,204],"mouse_target":"","is_clicked":1,"click_pos":[63,204],"click_target":"","page":"First Task"},{"mouse_pos":[63,204],"mouse_target":"","is_clicked":0,"click_pos":[63,204],"click_target":"","page":"First Task"},{"mouse_pos":[63,204],"mouse_target":"","is_clicked":0,"click_pos":[63,204],"click_target":"","page":"First Task"},{"mouse_pos":[63,204],"mouse_target":"","is_clicked":…	Mozilla/5.0 (Linux; Android 5.1.1; A37f) AppleWebKit/537.36 (KHTML, like Gecko) Chrome/95.0.4638.74 Mobile Safari/537.36	Thu Jul 14 2022 09:44:14 GMT+0200 (heure d’été d’Europe centrale)	Thu Jul 14 2022 09:44:16 GMT+0200 (heure d’été d’Europe centrale)	26/09/2002
OgzJ7Lv6Su	male	[["First Task",9709],["Shopping",9916],["Product",9368],["Cart",2320],["Second Task",18222],["Potatoes",75084],["Questionnaire",54351]]	null	[1,"5",2,"5",3,"5",4,"5",5,"10",6,"5",7,"5",8,"5",9,"5"]	en	Thu Jul 14 2022 09:47:08 GMT+0200 (heure d’été d’Europe centrale)	"Roboto Serif"	correct	[{"mouse_pos":[148,824],"mouse_target":"addToCart","is_clicked":1,"click_pos":[148,824],"click_target":"addToCart","page":"Product"},{"mouse_pos":[148,824],"mouse_target":"addToCart","is_clicked":0,"click_pos":[148,824],"click_target":"addToCart","page":"Product"},{"mouse_pos":[148,824],"mouse_target":"addToCart","is_clicked":0,"click_pos":[148,824],"click_target":"addToCart","page":"Product"},{"…	Mozilla/5.0 (Linux; Android 12; SM-A325F) AppleWebKit/537.36 (KHTML, like Gecko) Chrome/103.0.0.0 Mobile Safari/537.36	Thu Jul 14 2022 09:47:06 GMT+0200 (heure d’été d’Europe centrale)	Thu Jul 14 2022 09:47:08 GMT+0200 (heure d’été d’Europe centrale)	04/08/2001
5343eCpRdA	female	[["First Task",7907],["Shopping",298100],["Product",8824],["Cart",5705],["Second Task",23430],["Potatoes",103752],["Questionnaire",108784]]	null	[1,"5",2,"4",3,"5",4,"5",5,"9",6,"4",7,"5",8,"5",9,"5"]	en	Thu Jul 14 2022 09:47:10 GMT+0200 (heure d’été d’Europe centrale)	"Roboto Serif"	correct	[{"mouse_pos":[674,329],"mouse_target":"continue1","is_clicked":0,"click_pos":[0,0],"click_target":"","page":"First Task"},{"mouse_pos":[673,318],"mouse_target":"continue1","is_clicked":0,"click_pos":[0,0],"click_target":"","page":"First Task"},{"mouse_pos":[668,291],"mouse_target":"continue1","is_clicked":0,"click_pos":[0,0],"click_target":"","page":"First Task"},{"mouse_pos":[669,292],"mouse_ta…	Mozilla/5.0 (Windows NT 10.0; Win64; x64) AppleWebKit/537.36 (KHTML, like Gecko) Chrome/99.0.4844.74 Safari/537.36 Edg/99.0.1150.46	Thu Jul 14 2022 09:47:11 GMT+0200 (heure d’été d’Europe centrale)	Thu Jul 14 2022 09:47:10 GMT+0200 (heure d’été d’Europe centrale)	22/12/2001
CaXiUAqcOo	female	[["First Task",129186],["Shopping",1167],["Product",7419],["Cart",8726],["Second Task",2780],["Potatoes",21911],["Questionnaire",122635]]	null	[1,"4",2,"4",3,"4",4,"3",5,"10",6,"4",7,"4",8,"5",9,"5"]	en	Thu Jul 14 2022 09:47:57 GMT+0200 (heure d’été d’Europe centrale)	Roboto	wrong	[{"mouse_pos":[129,827],"mouse_target":"addToCart","is_clicked":1,"click_pos":[129,827],"click_target":"addToCart","page":"Product"},{"mouse_pos":[129,827],"mouse_target":"addToCart","is_clicked":0,"click_pos":[129,827],"click_target":"addToCart","page":"Product"},{"mouse_pos":[129,827],"mouse_target":"addToCart","is_clicked":0,"click_pos":[129,827],"click_target":"addToCart","page":"Product"},{"…	Mozilla/5.0 (Linux; Android 10; RMX2030) AppleWebKit/537.36 (KHTML, like Gecko) Chrome/103.0.0.0 Mobile Safari/537.36	Thu Jul 14 2022 09:47:53 GMT+0200 (heure d’été d’Europe centrale)	Thu Jul 14 2022 09:47:57 GMT+0200 (heure d’été d’Europe centrale)	17/07/1997
BV9yingmRv	female	[["First Task",20533],["Shopping",8764],["Product",8553],["Cart",2567],["Second Task",20739],["Potatoes",56889],["Questionnaire",98647]]	null	[1,"4",2,"5",3,"4",4,"5",5,"10",6,"5",7,"5",8,"5",9,"5"]	en	Thu Jul 14 2022 09:49:11 GMT+0200 (heure d’été d’Europe centrale)	"Roboto Serif"	correct	[{"mouse_pos":[124,833],"mouse_target":"addToCart","is_clicked":1,"click_pos":[124,833],"click_target":"addToCart","page":"Product"},{"mouse_pos":[124,833],"mouse_target":"addToCart","is_clicked":0,"click_pos":[124,833],"click_target":"addToCart","page":"Product"},{"mouse_pos":[124,833],"mouse_target":"addToCart","is_clicked":0,"click_pos":[124,833],"click_target":"addToCart","page":"Product"},{"…	Mozilla/5.0 (Linux; Android 11; M2003J15SC) AppleWebKit/537.36 (KHTML, like Gecko) Chrome/103.0.0.0 Mobile Safari/537.36	Thu Jul 14 2022 09:49:08 GMT+0200 (heure d’été d’Europe centrale)	Thu Jul 14 2022 09:49:11 GMT+0200 (heure d’été d’Europe centrale)	02/11/2002
ThpdZ9rHpo	female	[["First Task",10646],["Shopping",12527],["Product",8315],["Cart",5092],["Second Task",19415],["Potatoes",59127],["Questionnaire",67624]]	null	[1,"4",2,"5",3,"4",4,"4",5,"9",6,"4",7,"2",8,"4",9,"4"]	en	Thu Jul 14 2022 09:50:02 GMT+0200 (heure d’été d’Europe centrale)	"Roboto Serif"	correct	[{"mouse_pos":[250,5248],"mouse_target":"","is_clicked":1,"click_pos":[250,5248],"click_target":"","page":"Shopping"},{"mouse_pos":[250,5248],"mouse_target":"","is_clicked":0,"click_pos":[250,5248],"click_target":"","page":"Shopping"},{"mouse_pos":[250,5248],"mouse_target":"","is_clicked":0,"click_pos":[250,5248],"click_target":"","page":"Shopping"},{"mouse_pos":[250,5248],"mouse_target":"","is_c…	Mozilla/5.0 (Linux; U; Android 11; zh-CN; TECNO CH6h Build/MRA58K) AppleWebKit/537.36 (KHTML, like Gecko) Version/4.0 Chrome/57.0.2987.108 HiBrowser/2.5.030 UWS/ Mobile Safari/537.36	Thu Jul 14 2022 09:49:58 GMT+0200 (heure d’été d’Europe centrale)	Thu Jul 14 2022 09:50:02 GMT+0200 (heure d’été d’Europe centrale)	07/10/2000
LkZsGhDe3n	male	[["First Task",10720],["Shopping",27825],["Product",13117],["Cart",2620],["Second Task",17088],["Potatoes",122544],["Questionnaire",90578]]	null	[1,"4",2,"3",3,"2",4,"2",5,"3",6,"2",7,"3",8,"4",9,"3"]	en	Thu Jul 14 2022 09:51:25 GMT+0200 (heure d’été d’Europe centrale)	Roboto	correct	[{"mouse_pos":[115,833],"mouse_target":"addToCart","is_clicked":1,"click_pos":[115,833],"click_target":"addToCart","page":"Product"},{"mouse_pos":[115,833],"mouse_target":"addToCart","is_clicked":0,"click_pos":[115,833],"click_target":"addToCart","page":"Product"},{"mouse_pos":[115,833],"mouse_target":"addToCart","is_clicked":0,"click_pos":[115,833],"click_target":"addToCart","page":"Product"},{"…	Mozilla/5.0 (Linux; Android 11; Nokia 3.2) AppleWebKit/537.36 (KHTML, like Gecko) Chrome/90.0.4430.210 Mobile Safari/537.36	Thu Jul 14 2022 09:51:20 GMT+0200 (heure d’été d’Europe centrale)	Thu Jul 14 2022 09:51:25 GMT+0200 (heure d’été d’Europe centrale)	01/01/2000
bRJ407w7Hw	male	[["First Task",18239],["Shopping",19372],["Product",10546],["Cart",3487],["Second Task",30646],["Potatoes",105901],["Questionnaire",97001]]	null	[1,"4",2,"4",3,"4",4,"4",5,"9",6,"4",7,"4",8,"5",9,"5"]	en	Thu Jul 14 2022 09:51:34 GMT+0200 (heure d’été d’Europe centrale)	Roboto	wrong	[{"mouse_pos":[235,82],"mouse_target":"","is_clicked":1,"click_pos":[235,82],"click_target":"","page":"Shopping"},{"mouse_pos":[235,82],"mouse_target":"","is_clicked":0,"click_pos":[235,82],"click_target":"","page":"Shopping"},{"mouse_pos":[235,82],"mouse_target":"","is_clicked":0,"click_pos":[235,82],"click_target":"","page":"Shopping"},{"mouse_pos":[235,82],"mouse_target":"","is_clicked":0,"cli…	Mozilla/5.0 (Linux; Android 6.0; CPH1609) AppleWebKit/537.36 (KHTML, like Gecko) Chrome/100.0.4896.79 Mobile Safari/537.36	Thu Jul 14 2022 09:51:30 GMT+0200 (heure d’été d’Europe centrale)	Thu Jul 14 2022 09:51:34 GMT+0200 (heure d’été d’Europe centrale)	26/01/2002
Nc6yqvCQBO	male	[["First Task",4163],["Shopping",14781],["Product",5564],["Cart",1989],["Second Task",1003],["Potatoes",6762],["Questionnaire",45691]]	null	[1,"3",2,"2",3,"2",4,"2",5,"3",6,"2",7,"2",8,"4",9,"3"]	en	Thu Jul 14 2022 09:53:01 GMT+0200 (heure d’été d’Europe centrale)	Roboto	correct	[{"mouse_pos":[244,3387],"mouse_target":"viewDetails-potatoes","is_clicked":1,"click_pos":[244,3387],"click_target":"viewDetails-potatoes","page":"Shopping"},{"mouse_pos":[244,3387],"mouse_target":"viewDetails-potatoes","is_clicked":0,"click_pos":[244,3387],"click_target":"viewDetails-potatoes","page":"Shopping"},{"mouse_pos":[244,3387],"mouse_target":"viewDetails-potatoes","is_clicked":0,"click_…	Mozilla/5.0 (Linux; Android 11; Nokia 3.2) AppleWebKit/537.36 (KHTML, like Gecko) Chrome/90.0.4430.210 Mobile Safari/537.36	Thu Jul 14 2022 09:52:57 GMT+0200 (heure d’été d’Europe centrale)	Thu Jul 14 2022 09:53:01 GMT+0200 (heure d’été d’Europe centrale)	01/01/2000
o8wWHziciw	male	[["First Task",3366],["Shopping",6792],["Product",7823],["Cart",5692],["Second Task",1171],["Potatoes",8969],["Questionnaire",41372]]	null	[1,"5",2,"5",3,"5",4,"5",5,"10",6,"5",7,"5",8,"5",9,"5"]	en	Thu Jul 14 2022 09:53:07 GMT+0200 (heure d’été d’Europe centrale)	"Roboto Serif"	wrong	[{"mouse_pos":[143,831],"mouse_target":"addToCart","is_clicked":1,"click_pos":[143,831],"click_target":"addToCart","page":"Product"},{"mouse_pos":[143,831],"mouse_target":"addToCart","is_clicked":0,"click_pos":[143,831],"click_target":"addToCart","page":"Product"},{"mouse_pos":[143,831],"mouse_target":"addToCart","is_clicked":0,"click_pos":[143,831],"click_target":"addToCart","page":"Product"},{"…	Mozilla/5.0 (Linux; Android 11; 2201117TG) AppleWebKit/537.36 (KHTML, like Gecko) Chrome/103.0.0.0 Mobile Safari/537.36	Thu Jul 14 2022 09:53:05 GMT+0200 (heure d’été d’Europe centrale)	Thu Jul 14 2022 09:53:07 GMT+0200 (heure d’été d’Europe centrale)	08/08/1957
bEmGpWiRFd	female	[["First Task",57628],["Shopping",1657784902726],["Product",6946],["Cart",5160],["Second Task",31576],["Potatoes",73555],["Questionnaire",132035]]	null	[1,"4",2,"5",3,"4",4,"3",5,"8",6,"4",7,"2",8,"5",9,"5"]	en	Thu Jul 14 2022 09:54:12 GMT+0200 (heure d’été d’Europe centrale)	Roboto	wrong	[{"mouse_pos":[131,835],"mouse_target":"addToCart","is_clicked":1,"click_pos":[131,835],"click_target":"addToCart","page":"Product"},{"mouse_pos":[131,835],"mouse_target":"addToCart","is_clicked":0,"click_pos":[131,835],"click_target":"addToCart","page":"Product"},{"mouse_pos":[131,835],"mouse_target":"addToCart","is_clicked":0,"click_pos":[131,835],"click_target":"addToCart","page":"Product"},{"…	Mozilla/5.0 (Linux; Android 9; CPH1923) AppleWebKit/537.36 (KHTML, like Gecko) Chrome/103.0.0.0 Mobile Safari/537.36	Thu Jul 14 2022 09:54:07 GMT+0200 (heure d’été d’Europe centrale)	Thu Jul 14 2022 09:54:12 GMT+0200 (heure d’été d’Europe centrale)	11/12/2001
oo0BNQ01Z5	female	[["First Task",57628],["Shopping",1657784902726],["Product",6946],["Cart",5160],["Second Task",31576],["Potatoes",73555],["Questionnaire",132035],["Questionnaire",1657785119051]]	null	[1,"4",2,"5",3,"4",4,"3",5,"8",6,"4",7,"2",8,"5",9,"5"]	en	Thu Jul 14 2022 09:54:23 GMT+0200 (heure d’été d’Europe centrale)	Roboto	wrong	[{"mouse_pos":[131,835],"mouse_target":"addToCart","is_clicked":1,"click_pos":[131,835],"click_target":"addToCart","page":"Product"},{"mouse_pos":[131,835],"mouse_target":"addToCart","is_clicked":0,"click_pos":[131,835],"click_target":"addToCart","page":"Product"},{"mouse_pos":[131,835],"mouse_target":"addToCart","is_clicked":0,"click_pos":[131,835],"click_target":"addToCart","page":"Product"},{"…	Mozilla/5.0 (Linux; Android 9; CPH1923) AppleWebKit/537.36 (KHTML, like Gecko) Chrome/103.0.0.0 Mobile Safari/537.36	Thu Jul 14 2022 09:54:11 GMT+0200 (heure d’été d’Europe centrale)	Thu Jul 14 2022 09:54:23 GMT+0200 (heure d’été d’Europe centrale)	11/12/2001
ElMsfApZSd	male	[["First Task",3701],["Shopping",7865],["Product",18749],["Cart",17068],["Second Task",1730],["Potatoes",16379],["Questionnaire",112984]]	null	[1,"4",2,"4",3,"5",4,"4",5,"10",6,"4",7,"5",8,"5",9,"5"]	en	Thu Jul 14 2022 09:54:45 GMT+0200 (heure d’été d’Europe centrale)	"Roboto Serif"	correct	[{"mouse_pos":[121,831],"mouse_target":"addToCart","is_clicked":1,"click_pos":[121,831],"click_target":"addToCart","page":"Product"},{"mouse_pos":[121,831],"mouse_target":"addToCart","is_clicked":0,"click_pos":[121,831],"click_target":"addToCart","page":"Product"},{"mouse_pos":[121,831],"mouse_target":"addToCart","is_clicked":0,"click_pos":[121,831],"click_target":"addToCart","page":"Product"},{"…	Mozilla/5.0 (Linux; Android 10; Infinix X690B) AppleWebKit/537.36 (KHTML, like Gecko) Chrome/103.0.0.0 Mobile Safari/537.36	Thu Jul 14 2022 09:54:41 GMT+0200 (heure d’été d’Europe centrale)	Thu Jul 14 2022 09:54:45 GMT+0200 (heure d’été d’Europe centrale)	06/03/2002
p3APucx3rU	male	[["First Task",2518],["Shopping",29548],["Product",12403],["Cart",3125],["Second Task",19419],["Potatoes",106022],["Questionnaire",101734]]	null	[1,"4",2,"4",3,"4",4,"4",5,"7",6,"4",7,"3",8,"4",9,"3"]	en	Thu Jul 14 2022 09:55:32 GMT+0200 (heure d’été d’Europe centrale)	"Roboto Serif"	correct	[{"mouse_pos":[254,5791],"mouse_target":"","is_clicked":1,"click_pos":[254,5791],"click_target":"","page":"Shopping"},{"mouse_pos":[254,5791],"mouse_target":"","is_clicked":0,"click_pos":[254,5791],"click_target":"","page":"Shopping"},{"mouse_pos":[254,5791],"mouse_target":"","is_clicked":0,"click_pos":[254,5791],"click_target":"","page":"Shopping"},{"mouse_pos":[254,5791],"mouse_target":"","is_c…	Mozilla/5.0 (iPhone; CPU iPhone OS 15_5 like Mac OS X) AppleWebKit/605.1.15 (KHTML, like Gecko) CriOS/103.0.5060.63 Mobile/15E148 Safari/604.1	Thu Jul 14 2022 09:55:29 GMT+0200 (heure d’été d’Europe centrale)	Thu Jul 14 2022 09:55:32 GMT+0200 (heure d’été d’Europe centrale)	06/05/1989
m7WGEP3zHW	male	[["First Task",57587],["Shopping",31968],["Product",15574],["Cart",9934],["Second Task",60712],["Potatoes",152058],["Questionnaire",163069]]	null	[1,"5",2,"4",3,"5",4,"4",5,"10",6,"4",7,"4",8,"4",9,"5"]	en	Thu Jul 14 2022 10:04:36 GMT+0200 (heure d’été d’Europe centrale)	"Roboto Serif"	wrong	[{"mouse_pos":[277,5132],"mouse_target":"","is_clicked":0,"click_pos":[0,0],"click_target":"","page":"Shopping"},{"mouse_pos":[277,5132],"mouse_target":"","is_clicked":1,"click_pos":[277,5132],"click_target":"","page":"Shopping"},{"mouse_pos":[277,5132],"mouse_target":"","is_clicked":0,"click_pos":[277,5132],"click_target":"","page":"Shopping"},{"mouse_pos":[277,5132],"mouse_target":"","is_clicke…	Mozilla/5.0 (iPhone; CPU iPhone OS 14_6 like Mac OS X) AppleWebKit/605.1.15 (KHTML, like Gecko) Version/14.1.1 Mobile/15E148 Safari/604.1	Thu Jul 14 2022 10:04:34 GMT+0200 (heure d’été d’Europe centrale)	Thu Jul 14 2022 10:04:36 GMT+0200 (heure d’été d’Europe centrale)	11/06/2001
WexxYFFva9	male	[["First Task",57587],["Shopping",31968],["Product",15574],["Cart",9934],["Second Task",60712],["Potatoes",152058],["Questionnaire",163069],["Questionnaire",1657785713230]]	null	[1,"5",2,"4",3,"5",4,"4",5,"10",6,"4",7,"4",8,"4",9,"5"]	en	Thu Jul 14 2022 10:04:37 GMT+0200 (heure d’été d’Europe centrale)	"Roboto Serif"	wrong	[{"mouse_pos":[277,5132],"mouse_target":"","is_clicked":0,"click_pos":[0,0],"click_target":"","page":"Shopping"},{"mouse_pos":[277,5132],"mouse_target":"","is_clicked":1,"click_pos":[277,5132],"click_target":"","page":"Shopping"},{"mouse_pos":[277,5132],"mouse_target":"","is_clicked":0,"click_pos":[277,5132],"click_target":"","page":"Shopping"},{"mouse_pos":[277,5132],"mouse_target":"","is_clicke…	Mozilla/5.0 (iPhone; CPU iPhone OS 14_6 like Mac OS X) AppleWebKit/605.1.15 (KHTML, like Gecko) Version/14.1.1 Mobile/15E148 Safari/604.1	Thu Jul 14 2022 10:04:36 GMT+0200 (heure d’été d’Europe centrale)	Thu Jul 14 2022 10:04:37 GMT+0200 (heure d’été d’Europe centrale)	11/06/2001
eEDrFrVMv0	male	[["First Task",2969],["Shopping",1657785767273],["Product",4586],["Cart",1615],["Second Task",15403],["Potatoes",21831],["Questionnaire",74204]]	null	[1,"5",2,"2",3,"5",4,"5",5,"10",6,"5",7,"3",8,"4",9,"3"]	en	Thu Jul 14 2022 10:04:58 GMT+0200 (heure d’été d’Europe centrale)	"Roboto Serif"	correct	[{"mouse_pos":[103,820],"mouse_target":"addToCart","is_clicked":1,"click_pos":[103,820],"click_target":"addToCart","page":"Product"},{"mouse_pos":[103,820],"mouse_target":"addToCart","is_clicked":0,"click_pos":[103,820],"click_target":"addToCart","page":"Product"},{"mouse_pos":[103,820],"mouse_target":"addToCart","is_clicked":0,"click_pos":[103,820],"click_target":"addToCart","page":"Product"},{"…	Mozilla/5.0 (Linux; Android 7.0; Infinix X603) AppleWebKit/537.36 (KHTML, like Gecko) Chrome/103.0.0.0 Mobile Safari/537.36	Thu Jul 14 2022 10:04:56 GMT+0200 (heure d’été d’Europe centrale)	Thu Jul 14 2022 10:04:58 GMT+0200 (heure d’été d’Europe centrale)	28/02/1999
rNURIsdN7a	male	[["First Task",2969],["Shopping",1657785767273],["Product",4586],["Cart",1615],["Second Task",15403],["Potatoes",21831],["Questionnaire",74204],["Questionnaire",1657785825351],["Questionnaire",74233]]	null	[1,"5",2,"2",3,"5",4,"5",5,"10",6,"5",7,"3",8,"4",9,"3"]	en	Thu Jul 14 2022 10:04:59 GMT+0200 (heure d’été d’Europe centrale)	"Roboto Serif"	correct	[{"mouse_pos":[103,820],"mouse_target":"addToCart","is_clicked":1,"click_pos":[103,820],"click_target":"addToCart","page":"Product"},{"mouse_pos":[103,820],"mouse_target":"addToCart","is_clicked":0,"click_pos":[103,820],"click_target":"addToCart","page":"Product"},{"mouse_pos":[103,820],"mouse_target":"addToCart","is_clicked":0,"click_pos":[103,820],"click_target":"addToCart","page":"Product"},{"…	Mozilla/5.0 (Linux; Android 7.0; Infinix X603) AppleWebKit/537.36 (KHTML, like Gecko) Chrome/103.0.0.0 Mobile Safari/537.36	Thu Jul 14 2022 10:04:59 GMT+0200 (heure d’été d’Europe centrale)	Thu Jul 14 2022 10:04:59 GMT+0200 (heure d’été d’Europe centrale)	28/02/1999
ODCn7LQWAl	male	[["First Task",16910],["Shopping",5264],["Product",10283],["Cart",12780],["Second Task",20851],["Potatoes",74064],["Questionnaire",111320]]	null	[1,"3",2,"4",3,"5",4,"3",5,"6",6,"3",7,"2",8,"4",9,"5"]	en	Thu Jul 14 2022 10:05:36 GMT+0200 (heure d’été d’Europe centrale)	"Roboto Serif"	wrong	[{"mouse_pos":[150,825],"mouse_target":"addToCart","is_clicked":1,"click_pos":[150,825],"click_target":"addToCart","page":"Product"},{"mouse_pos":[150,825],"mouse_target":"addToCart","is_clicked":0,"click_pos":[150,825],"click_target":"addToCart","page":"Product"},{"mouse_pos":[150,825],"mouse_target":"addToCart","is_clicked":0,"click_pos":[150,825],"click_target":"addToCart","page":"Product"},{"…	Mozilla/5.0 (Linux; Android 11; CPH2239) AppleWebKit/537.36 (KHTML, like Gecko) Chrome/103.0.0.0 Mobile Safari/537.36	Thu Jul 14 2022 10:05:35 GMT+0200 (heure d’été d’Europe centrale)	Thu Jul 14 2022 10:05:36 GMT+0200 (heure d’été d’Europe centrale)	15/03/2002
8vuMTRTlRm	male	[["First Task",16910],["Shopping",5264],["Product",10283],["Cart",12780],["Second Task",20851],["Potatoes",74064],["Questionnaire",111320],["Questionnaire",1657785826517]]	null	[1,"3",2,"4",3,"5",4,"3",5,"6",6,"3",7,"2",8,"4",9,"5"]	en	Thu Jul 14 2022 10:05:37 GMT+0200 (heure d’été d’Europe centrale)	"Roboto Serif"	wrong	[{"mouse_pos":[150,825],"mouse_target":"addToCart","is_clicked":1,"click_pos":[150,825],"click_target":"addToCart","page":"Product"},{"mouse_pos":[150,825],"mouse_target":"addToCart","is_clicked":0,"click_pos":[150,825],"click_target":"addToCart","page":"Product"},{"mouse_pos":[150,825],"mouse_target":"addToCart","is_clicked":0,"click_pos":[150,825],"click_target":"addToCart","page":"Product"},{"…	Mozilla/5.0 (Linux; Android 11; CPH2239) AppleWebKit/537.36 (KHTML, like Gecko) Chrome/103.0.0.0 Mobile Safari/537.36	Thu Jul 14 2022 10:05:37 GMT+0200 (heure d’été d’Europe centrale)	Thu Jul 14 2022 10:05:37 GMT+0200 (heure d’été d’Europe centrale)	15/03/2002
MDOblwSUTf	female	[["First Task",10703],["Shopping",9850],["Product",8630],["Cart",9611],["Second Task",17245],["Potatoes",70697],["Questionnaire",42681]]	null	[1,"3",2,"3",3,"3",4,"3",5,"4",6,"3",7,"3",8,"3",9,"3"]	en	Thu Jul 14 2022 10:06:15 GMT+0200 (heure d’été d’Europe centrale)	Roboto	correct	[{"mouse_pos":[246,5790],"mouse_target":"","is_clicked":1,"click_pos":[246,5790],"click_target":"","page":"Shopping"},{"mouse_pos":[246,5790],"mouse_target":"","is_clicked":0,"click_pos":[246,5790],"click_target":"","page":"Shopping"},{"mouse_pos":[246,5790],"mouse_target":"","is_clicked":0,"click_pos":[246,5790],"click_target":"","page":"Shopping"},{"mouse_pos":[246,5790],"mouse_target":"","is_c…	Mozilla/5.0 (Linux; Android 11; Redmi Note 9 Pro) AppleWebKit/537.36 (KHTML, like Gecko) Chrome/103.0.0.0 Mobile Safari/537.36	Thu Jul 14 2022 10:06:12 GMT+0200 (heure d’été d’Europe centrale)	Thu Jul 14 2022 10:06:15 GMT+0200 (heure d’été d’Europe centrale)	14/08/2000
kR0Wh3vuZ5	male	[["First Task",15195],["Shopping",2231],["Product",7523],["Cart",2581],["Second Task",12740],["Potatoes",74751],["Questionnaire",79791]]	null	[1,"5",2,"4",3,"4",4,"4",5,"10",6,"5",7,"1",8,"3",9,"3"]	en	Thu Jul 14 2022 10:06:21 GMT+0200 (heure d’été d’Europe centrale)	"Roboto Serif"	wrong	[{"mouse_pos":[138,821],"mouse_target":"addToCart","is_clicked":1,"click_pos":[138,821],"click_target":"addToCart","page":"Product"},{"mouse_pos":[138,821],"mouse_target":"addToCart","is_clicked":0,"click_pos":[138,821],"click_target":"addToCart","page":"Product"},{"mouse_pos":[138,821],"mouse_target":"addToCart","is_clicked":0,"click_pos":[138,821],"click_target":"addToCart","page":"Product"},{"…	Mozilla/5.0 (Linux; Android 11; CPH1937) AppleWebKit/537.36 (KHTML, like Gecko) Chrome/103.0.0.0 Mobile Safari/537.36	Thu Jul 14 2022 10:06:18 GMT+0200 (heure d’été d’Europe centrale)	Thu Jul 14 2022 10:06:21 GMT+0200 (heure d’été d’Europe centrale)	13/12/2002
I83mZIZh7J	male	[["First Task",17782],["Shopping",12867],["Product",8889],["Cart",2635],["Second Task",18513],["Potatoes",63123],["Questionnaire",68080]]	null	[1,"4",2,"3",3,"4",4,"4",5,"7",6,"3",7,"2",8,"4",9,"4"]	en	Thu Jul 14 2022 10:06:28 GMT+0200 (heure d’été d’Europe centrale)	Roboto	correct	[{"mouse_pos":[136,840],"mouse_target":"addToCart","is_clicked":1,"click_pos":[136,840],"click_target":"addToCart","page":"Product"},{"mouse_pos":[136,840],"mouse_target":"addToCart","is_clicked":0,"click_pos":[136,840],"click_target":"addToCart","page":"Product"},{"mouse_pos":[136,840],"mouse_target":"addToCart","is_clicked":0,"click_pos":[136,840],"click_target":"addToCart","page":"Product"},{"…	Mozilla/5.0 (iPhone; CPU iPhone OS 15_5 like Mac OS X) AppleWebKit/605.1.15 (KHTML, like Gecko) Version/15.5 Mobile/15E148 Safari/604.1	Thu Jul 14 2022 10:06:25 GMT+0200 (heure d’été d’Europe centrale)	Thu Jul 14 2022 10:06:28 GMT+0200 (heure d’été d’Europe centrale)	04/04/1999
YuUwHvcXU1	male	[["First Task",5433],["Shopping",5518],["Product",4380],["Cart",8901],["Second Task",20497],["Potatoes",85517],["Questionnaire",74121]]	null	[1,"4",2,"3",3,"4",4,"3",5,"5",6,"2",7,"3",8,"5",9,"5"]	en	Thu Jul 14 2022 10:07:50 GMT+0200 (heure d’été d’Europe centrale)	"Times New Roman"	correct	[{"mouse_pos":[106,809],"mouse_target":"addToCart","is_clicked":1,"click_pos":[106,809],"click_target":"addToCart","page":"Product"},{"mouse_pos":[106,809],"mouse_target":"addToCart","is_clicked":0,"click_pos":[106,809],"click_target":"addToCart","page":"Product"},{"mouse_pos":[106,809],"mouse_target":"addToCart","is_clicked":0,"click_pos":[106,809],"click_target":"addToCart","page":"Product"},{"…	Mozilla/5.0 (Linux; Android 9) AppleWebKit/537.36 (KHTML, like Gecko) Chrome/103.0.5060.70 Mobile Safari/537.36	Thu Jul 14 2022 10:10:22 GMT+0200 (heure d’été d’Europe centrale)	Thu Jul 14 2022 10:07:50 GMT+0200 (heure d’été d’Europe centrale)	06/04/1985
Z3f0y7xlZG	male	[["First Task",20174],["Shopping",10089],["Product",6337],["Cart",5273],["Second Task",14151],["Potatoes",94913],["Questionnaire",75745]]	null	[1,"5",2,"5",3,"5",4,"4",5,"10",6,"4",7,"3",8,"5",9,"4"]	en	Thu Jul 14 2022 10:08:05 GMT+0200 (heure d’été d’Europe centrale)	"Roboto Serif"	correct	[{"mouse_pos":[315,5886],"mouse_target":"","is_clicked":0,"click_pos":[0,0],"click_target":"","page":"Shopping"},{"mouse_pos":[315,5886],"mouse_target":"","is_clicked":0,"click_pos":[0,0],"click_target":"","page":"Shopping"},{"mouse_pos":[315,5886],"mouse_target":"","is_clicked":0,"click_pos":[0,0],"click_target":"","page":"Shopping"},{"mouse_pos":[315,5886],"mouse_target":"","is_clicked":0,"clic…	Mozilla/5.0 (Linux; Android 11; Redmi Note 9S) AppleWebKit/537.36 (KHTML, like Gecko) Chrome/103.0.0.0 Mobile Safari/537.36	Thu Jul 14 2022 10:08:03 GMT+0200 (heure d’été d’Europe centrale)	Thu Jul 14 2022 10:08:05 GMT+0200 (heure d’été d’Europe centrale)	06/07/1999
AzbDbv260J	male	[["First Task",26044],["Shopping",1657785981169],["Product",8845],["Cart",4318],["Second Task",22483],["Potatoes",16833],["Questionnaire",57043]]	null	[1,"3",2,"3",3,"3",4,"3",5,"5",6,"3",7,"3",8,"3",9,"3"]	en	Thu Jul 14 2022 10:08:23 GMT+0200 (heure d’été d’Europe centrale)	"Roboto Serif"	correct	[{"mouse_pos":[129,115],"mouse_target":"","is_clicked":1,"click_pos":[129,115],"click_target":"","page":"First Task"},{"mouse_pos":[129,115],"mouse_target":"","is_clicked":0,"click_pos":[129,115],"click_target":"","page":"First Task"},{"mouse_pos":[129,115],"mouse_target":"","is_clicked":0,"click_pos":[129,115],"click_target":"","page":"First Task"},{"mouse_pos":[129,115],"mouse_target":"","is_cl…	Mozilla/5.0 (Linux; Android 10; Infinix X682B) AppleWebKit/537.36 (KHTML, like Gecko) Chrome/102.0.0.0 Mobile Safari/537.36	Thu Jul 14 2022 10:08:18 GMT+0200 (heure d’été d’Europe centrale)	Thu Jul 14 2022 10:08:23 GMT+0200 (heure d’été d’Europe centrale)	30/11/2000
pErp92mHmJ	male	[["First Task",26044],["Shopping",1657785981169],["Product",8845],["Cart",4318],["Second Task",22483],["Potatoes",16833],["Questionnaire",57043],["Questionnaire",1657786044600]]	null	[1,"3",2,"3",3,"3",4,"3",5,"5",6,"3",7,"3",8,"3",9,"3"]	en	Thu Jul 14 2022 10:08:25 GMT+0200 (heure d’été d’Europe centrale)	"Roboto Serif"	correct	[{"mouse_pos":[129,115],"mouse_target":"","is_clicked":1,"click_pos":[129,115],"click_target":"","page":"First Task"},{"mouse_pos":[129,115],"mouse_target":"","is_clicked":0,"click_pos":[129,115],"click_target":"","page":"First Task"},{"mouse_pos":[129,115],"mouse_target":"","is_clicked":0,"click_pos":[129,115],"click_target":"","page":"First Task"},{"mouse_pos":[129,115],"mouse_target":"","is_cl…	Mozilla/5.0 (Linux; Android 10; Infinix X682B) AppleWebKit/537.36 (KHTML, like Gecko) Chrome/102.0.0.0 Mobile Safari/537.36	Thu Jul 14 2022 10:08:21 GMT+0200 (heure d’été d’Europe centrale)	Thu Jul 14 2022 10:08:25 GMT+0200 (heure d’été d’Europe centrale)	30/11/2000
IUA0EFsirZ	male	[["First Task",24096],["Shopping",10153],["Product",13902],["Cart",6407],["Second Task",24230],["Potatoes",97340],["Questionnaire",77712]]	null	[1,"4",2,"4",3,"4",4,"4",5,"8",6,"4",7,"2",8,"3",9,"5"]	en	Thu Jul 14 2022 10:08:52 GMT+0200 (heure d’été d’Europe centrale)	"Roboto Serif"	correct	[{"mouse_pos":[134,829],"mouse_target":"addToCart","is_clicked":1,"click_pos":[134,829],"click_target":"addToCart","page":"Product"},{"mouse_pos":[134,829],"mouse_target":"addToCart","is_clicked":0,"click_pos":[134,829],"click_target":"addToCart","page":"Product"},{"mouse_pos":[134,829],"mouse_target":"addToCart","is_clicked":0,"click_pos":[134,829],"click_target":"addToCart","page":"Product"},{"…	Mozilla/5.0 (Linux; Android 11; CPH1969) AppleWebKit/537.36 (KHTML, like Gecko) Chrome/102.0.0.0 Mobile Safari/537.36	Thu Jul 14 2022 10:08:50 GMT+0200 (heure d’été d’Europe centrale)	Thu Jul 14 2022 10:08:52 GMT+0200 (heure d’été d’Europe centrale)	16/05/2002
m6jlfxC7uc	male	[["First Task",8006],["Shopping",11197],["Product",4016],["Cart",33854],["Second Task",148342],["Potatoes",105131],["Questionnaire",138488]]	null	[1,"4",2,"3",3,"3",4,"3",5,"7",6,"2",7,"1",8,"3",9,"3"]	en	Thu Jul 14 2022 10:10:30 GMT+0200 (heure d’été d’Europe centrale)	"Roboto Serif"	correct	[{"mouse_pos":[132,833],"mouse_target":"addToCart","is_clicked":1,"click_pos":[132,833],"click_target":"addToCart","page":"Product"},{"mouse_pos":[132,833],"mouse_target":"addToCart","is_clicked":0,"click_pos":[132,833],"click_target":"addToCart","page":"Product"},{"mouse_pos":[132,833],"mouse_target":"addToCart","is_clicked":0,"click_pos":[132,833],"click_target":"addToCart","page":"Product"},{"…	Mozilla/5.0 (Linux; Android 12; V2029) AppleWebKit/537.36 (KHTML, like Gecko) Chrome/103.0.0.0 Mobile Safari/537.36	Thu Jul 14 2022 10:10:24 GMT+0200 (heure d’été d’Europe centrale)	Thu Jul 14 2022 10:10:30 GMT+0200 (heure d’été d’Europe centrale)	31/08/1996
ZgCtKnvEUN	male	[["First Task",812],["Shopping",5829],["Product",3378],["Cart",2050],["Second Task",13562],["Potatoes",21704],["Questionnaire",60569]]	null	[1,"4",2,"4",3,"4",4,"2",5,"6",6,"3",7,"3",8,"4",9,"2"]	en	Thu Jul 14 2022 10:10:41 GMT+0200 (heure d’été d’Europe centrale)	Roboto	correct	[{"mouse_pos":[261,6028],"mouse_target":"","is_clicked":1,"click_pos":[261,6028],"click_target":"","page":"Shopping"},{"mouse_pos":[261,6028],"mouse_target":"","is_clicked":0,"click_pos":[261,6028],"click_target":"","page":"Shopping"},{"mouse_pos":[261,6028],"mouse_target":"","is_clicked":0,"click_pos":[261,6028],"click_target":"","page":"Shopping"},{"mouse_pos":[261,6028],"mouse_target":"","is_c…	Mozilla/5.0 (Linux; Android 10; SM-G965F) AppleWebKit/537.36 (KHTML, like Gecko) Chrome/103.0.0.0 Mobile Safari/537.36	Thu Jul 14 2022 10:10:39 GMT+0200 (heure d’été d’Europe centrale)	Thu Jul 14 2022 10:10:41 GMT+0200 (heure d’été d’Europe centrale)	07/08/1991
2dku6zH2Zc	male	[["First Task",9379],["Shopping",33963],["Product",6272],["Cart",5043],["Second Task",68187],["Potatoes",60580],["Questionnaire",44286]]	null	[1,"5",2,"5",3,"5",4,"5",5,"0",6,"5",7,"5",8,"5",9,"5"]	en	Thu Jul 14 2022 10:11:02 GMT+0200 (heure d’été d’Europe centrale)	Roboto	correct	[{"mouse_pos":[201,266],"mouse_target":"","is_clicked":1,"click_pos":[201,266],"click_target":"","page":"Shopping"},{"mouse_pos":[201,266],"mouse_target":"","is_clicked":0,"click_pos":[201,266],"click_target":"","page":"Shopping"},{"mouse_pos":[201,266],"mouse_target":"","is_clicked":0,"click_pos":[201,266],"click_target":"","page":"Shopping"},{"mouse_pos":[201,266],"mouse_target":"","is_clicked"…	Mozilla/5.0 (Linux; Android 11; Nokia 7.2) AppleWebKit/537.36 (KHTML, like Gecko) Chrome/103.0.0.0 Mobile Safari/537.36	Thu Jul 14 2022 10:10:57 GMT+0200 (heure d’été d’Europe centrale)	Thu Jul 14 2022 10:11:02 GMT+0200 (heure d’été d’Europe centrale)	07/06/2000
r2gvkghBpH	male	[["First Task",9379],["Shopping",33963],["Product",6272],["Cart",5043],["Second Task",68187],["Potatoes",60580],["Questionnaire",44286],["Questionnaire",1657786217434],["Questionnaire",44543]]	null	[1,"5",2,"5",3,"5",4,"5",5,"0",6,"5",7,"5",8,"5",9,"5"]	en	Thu Jul 14 2022 10:11:04 GMT+0200 (heure d’été d’Europe centrale)	Roboto	correct	[{"mouse_pos":[201,266],"mouse_target":"","is_clicked":1,"click_pos":[201,266],"click_target":"","page":"Shopping"},{"mouse_pos":[201,266],"mouse_target":"","is_clicked":0,"click_pos":[201,266],"click_target":"","page":"Shopping"},{"mouse_pos":[201,266],"mouse_target":"","is_clicked":0,"click_pos":[201,266],"click_target":"","page":"Shopping"},{"mouse_pos":[201,266],"mouse_target":"","is_clicked"…	Mozilla/5.0 (Linux; Android 11; Nokia 7.2) AppleWebKit/537.36 (KHTML, like Gecko) Chrome/103.0.0.0 Mobile Safari/537.36	Thu Jul 14 2022 10:11:02 GMT+0200 (heure d’été d’Europe centrale)	Thu Jul 14 2022 10:11:04 GMT+0200 (heure d’été d’Europe centrale)	07/06/2000
fTpDGE2cVk	male	[["First Task",3937],["Shopping",5407],["Product",16719],["Cart",4190],["Second Task",3266],["Potatoes",167785],["Questionnaire",169065]]	null	[1,"5",2,"4",3,"4",4,"5",5,"9",6,"4",7,"4",8,"5",9,"5"]	en	Thu Jul 14 2022 10:11:14 GMT+0200 (heure d’été d’Europe centrale)	"Times New Roman"	correct	[{"mouse_pos":[208,5197],"mouse_target":"","is_clicked":1,"click_pos":[208,5197],"click_target":"","page":"Shopping"},{"mouse_pos":[208,5197],"mouse_target":"","is_clicked":0,"click_pos":[208,5197],"click_target":"","page":"Shopping"},{"mouse_pos":[208,5197],"mouse_target":"","is_clicked":0,"click_pos":[208,5197],"click_target":"","page":"Shopping"},{"mouse_pos":[208,5197],"mouse_target":"","is_c…	Mozilla/5.0 (Linux; Android 10) AppleWebKit/537.36 (KHTML, like Gecko) Chrome/103.0.5060.114 Mobile Safari/537.36	Thu Jul 14 2022 10:11:11 GMT+0200 (heure d’été d’Europe centrale)	Thu Jul 14 2022 10:11:14 GMT+0200 (heure d’été d’Europe centrale)	03/12/2001
QJ7bB3EePb	male	[["First Task",3937],["Shopping",5407],["Product",16719],["Cart",4190],["Second Task",3266],["Potatoes",167785],["Questionnaire",169065],["Questionnaire",1657786105414],["Questionnaire",169091]]	null	[1,"5",2,"4",3,"4",4,"5",5,"9",6,"4",7,"4",8,"5",9,"5"]	en	Thu Jul 14 2022 10:11:16 GMT+0200 (heure d’été d’Europe centrale)	"Times New Roman"	correct	[{"mouse_pos":[208,5197],"mouse_target":"","is_clicked":1,"click_pos":[208,5197],"click_target":"","page":"Shopping"},{"mouse_pos":[208,5197],"mouse_target":"","is_clicked":0,"click_pos":[208,5197],"click_target":"","page":"Shopping"},{"mouse_pos":[208,5197],"mouse_target":"","is_clicked":0,"click_pos":[208,5197],"click_target":"","page":"Shopping"},{"mouse_pos":[208,5197],"mouse_target":"","is_c…	Mozilla/5.0 (Linux; Android 10) AppleWebKit/537.36 (KHTML, like Gecko) Chrome/103.0.5060.114 Mobile Safari/537.36	Thu Jul 14 2022 10:11:14 GMT+0200 (heure d’été d’Europe centrale)	Thu Jul 14 2022 10:11:16 GMT+0200 (heure d’été d’Europe centrale)	03/12/2001
W2QEKKxMb2	male	[["First Task",305554],["Shopping",4158],["Product",3276],["Cart",1712],["Second Task",21872],["Potatoes",88353],["Questionnaire",80423]]	null	[1,"5",2,"4",3,"5",4,"4",5,"8",6,"4",7,"3",8,"5",9,"5"]	en	Thu Jul 14 2022 10:11:47 GMT+0200 (heure d’été d’Europe centrale)	"Roboto Serif"	correct	[{"mouse_pos":[414,60],"mouse_target":"","is_clicked":0,"click_pos":[0,0],"click_target":"","page":"First Task"},{"mouse_pos":[653,201],"mouse_target":"","is_clicked":0,"click_pos":[0,0],"click_target":"","page":"First Task"},{"mouse_pos":[703,228],"mouse_target":"","is_clicked":0,"click_pos":[0,0],"click_target":"","page":"First Task"},{"mouse_pos":[712,231],"mouse_target":"","is_clicked":0,"cli…	Mozilla/5.0 (Windows NT 10.0; Win64; x64) AppleWebKit/537.36 (KHTML, like Gecko) Chrome/103.0.0.0 Safari/537.36	Thu Jul 14 2022 10:11:47 GMT+0200 (heure d’été d’Europe centrale)	Thu Jul 14 2022 10:11:47 GMT+0200 (heure d’été d’Europe centrale)	21/08/2001
ByfgP9qi2b	male	[["First Task",6272],["Shopping",5500],["Product",5518],["Cart",1911],["Second Task",7032],["Potatoes",1910],["Questionnaire",43014]]	null	[1,"4",2,"4",3,"5",4,"4",5,"10",6,"5",7,"5",8,"5",9,"5"]	en	Thu Jul 14 2022 10:11:49 GMT+0200 (heure d’été d’Europe centrale)	Roboto	correct	[{"mouse_pos":[118,5363],"mouse_target":"viewDetails-onions","is_clicked":1,"click_pos":[118,5363],"click_target":"viewDetails-onions","page":"Shopping"},{"mouse_pos":[118,5363],"mouse_target":"viewDetails-onions","is_clicked":0,"click_pos":[118,5363],"click_target":"viewDetails-onions","page":"Shopping"},{"mouse_pos":[118,5363],"mouse_target":"viewDetails-onions","is_clicked":0,"click_pos":[118,…	Mozilla/5.0 (Linux; Android 11; M2007J20CG) AppleWebKit/537.36 (KHTML, like Gecko) Chrome/103.0.0.0 Mobile Safari/537.36	Thu Jul 14 2022 10:11:47 GMT+0200 (heure d’été d’Europe centrale)	Thu Jul 14 2022 10:11:49 GMT+0200 (heure d’été d’Europe centrale)	08/08/2000
gboNUl05O8	male	[["First Task",6272],["Shopping",5500],["Product",5518],["Cart",1911],["Second Task",7032],["Potatoes",1910],["Questionnaire",43014],["Questionnaire",1657786265420]]	null	[1,"4",2,"4",3,"5",4,"4",5,"10",6,"5",7,"5",8,"5",9,"5"]	en	Thu Jul 14 2022 10:11:50 GMT+0200 (heure d’été d’Europe centrale)	Roboto	correct	[{"mouse_pos":[118,5363],"mouse_target":"viewDetails-onions","is_clicked":1,"click_pos":[118,5363],"click_target":"viewDetails-onions","page":"Shopping"},{"mouse_pos":[118,5363],"mouse_target":"viewDetails-onions","is_clicked":0,"click_pos":[118,5363],"click_target":"viewDetails-onions","page":"Shopping"},{"mouse_pos":[118,5363],"mouse_target":"viewDetails-onions","is_clicked":0,"click_pos":[118,…	Mozilla/5.0 (Linux; Android 11; M2007J20CG) AppleWebKit/537.36 (KHTML, like Gecko) Chrome/103.0.0.0 Mobile Safari/537.36	Thu Jul 14 2022 10:11:48 GMT+0200 (heure d’été d’Europe centrale)	Thu Jul 14 2022 10:11:50 GMT+0200 (heure d’été d’Europe centrale)	08/08/2000
X52lK2CWqU	female	[["First Task",30716],["Shopping",10370],["Product",19949],["Cart",7204],["Second Task",26178],["Potatoes",81920],["Questionnaire",102827]]	null	[1,"5",2,"3",3,"5",4,"4",5,"8",6,"4",7,"4",8,"4",9,"4"]	en	Thu Jul 14 2022 10:12:50 GMT+0200 (heure d’été d’Europe centrale)	"Roboto Serif"	wrong	[{"mouse_pos":[140,844],"mouse_target":"addToCart","is_clicked":1,"click_pos":[140,844],"click_target":"addToCart","page":"Product"},{"mouse_pos":[140,844],"mouse_target":"addToCart","is_clicked":0,"click_pos":[140,844],"click_target":"addToCart","page":"Product"},{"mouse_pos":[140,844],"mouse_target":"addToCart","is_clicked":0,"click_pos":[140,844],"click_target":"addToCart","page":"Product"},{"…	Mozilla/5.0 (iPhone; CPU iPhone OS 15_5 like Mac OS X) AppleWebKit/605.1.15 (KHTML, like Gecko) Version/15.5 Mobile/15E148 Safari/604.1	Thu Jul 14 2022 10:12:48 GMT+0200 (heure d’été d’Europe centrale)	Thu Jul 14 2022 10:12:50 GMT+0200 (heure d’été d’Europe centrale)	29/12/2002
2ZJ5bnDC4J	male	[["First Task",495864],["Shopping",13144],["Product",5138],["Cart",4506],["Second Task",26998],["Potatoes",107585],["Questionnaire",102499]]	null	[1,"5",2,"4",3,"5",4,"5",5,"9",6,"5",7,"3",8,"3",9,"5"]	en	Thu Jul 14 2022 10:14:01 GMT+0200 (heure d’été d’Europe centrale)	"Roboto Serif"	correct	[{"mouse_pos":[1149,519],"mouse_target":"","is_clicked":0,"click_pos":[0,0],"click_target":"","page":"First Task"},{"mouse_pos":[1149,519],"mouse_target":"","is_clicked":0,"click_pos":[0,0],"click_target":"","page":"First Task"},{"mouse_pos":[1149,519],"mouse_target":"","is_clicked":0,"click_pos":[0,0],"click_target":"","page":"First Task"},{"mouse_pos":[1149,519],"mouse_target":"","is_clicked":0…	Mozilla/5.0 (Windows NT 10.0; Win64; x64) AppleWebKit/537.36 (KHTML, like Gecko) Chrome/103.0.0.0 Safari/537.36	Thu Jul 14 2022 10:13:59 GMT+0200 (heure d’été d’Europe centrale)	Thu Jul 14 2022 10:14:01 GMT+0200 (heure d’été d’Europe centrale)	30/11/2000
KevHVKGU1k	male	[["First Task",13475],["Shopping",7812],["Product",6946],["Cart",3396],["Second Task",1554],["Potatoes",9568],["Questionnaire",107560]]	null	[1,"5",2,"5",3,"5",4,"5",5,"6",6,"5",7,"4",8,"5",9,"5"]	en	Thu Jul 14 2022 10:14:14 GMT+0200 (heure d’été d’Europe centrale)	Roboto	correct	[{"mouse_pos":[118,818],"mouse_target":"addToCart","is_clicked":1,"click_pos":[118,818],"click_target":"addToCart","page":"Product"},{"mouse_pos":[118,818],"mouse_target":"addToCart","is_clicked":0,"click_pos":[118,818],"click_target":"addToCart","page":"Product"},{"mouse_pos":[118,818],"mouse_target":"addToCart","is_clicked":0,"click_pos":[118,818],"click_target":"addToCart","page":"Product"},{"…	Mozilla/5.0 (Linux; Android 12; M2101K7AG) AppleWebKit/537.36 (KHTML, like Gecko) Chrome/103.0.0.0 Mobile Safari/537.36	Thu Jul 14 2022 10:14:12 GMT+0200 (heure d’été d’Europe centrale)	Thu Jul 14 2022 10:14:14 GMT+0200 (heure d’été d’Europe centrale)	15/06/2003
xsTOhyUavT	male	[["First Task",7721],["Shopping",16547],["Product",22321],["Cart",15014],["Second Task",12190],["Potatoes",73921],["Questionnaire",96085]]	null	[1,"5",2,"5",3,"5",4,"4",5,"10",6,"5",7,"4",8,"4",9,"5"]	en	Thu Jul 14 2022 10:15:01 GMT+0200 (heure d’été d’Europe centrale)	Roboto	correct	[{"mouse_pos":[118,821],"mouse_target":"addToCart","is_clicked":1,"click_pos":[118,821],"click_target":"addToCart","page":"Product"},{"mouse_pos":[118,821],"mouse_target":"addToCart","is_clicked":0,"click_pos":[118,821],"click_target":"addToCart","page":"Product"},{"mouse_pos":[118,821],"mouse_target":"addToCart","is_clicked":0,"click_pos":[118,821],"click_target":"addToCart","page":"Product"},{"…	Mozilla/5.0 (Linux; Android 10; JNY-LX1) AppleWebKit/537.36 (KHTML, like Gecko) Chrome/102.0.0.0 Mobile Safari/537.36	Thu Jul 14 2022 10:14:58 GMT+0200 (heure d’été d’Europe centrale)	Thu Jul 14 2022 10:15:01 GMT+0200 (heure d’été d’Europe centrale)	14/02/2001
0ZnoWx9DsK	male	[["First Task",7721],["Shopping",16547],["Product",22321],["Cart",15014],["Second Task",12190],["Potatoes",73921],["Questionnaire",96085],["Questionnaire",1657786404589]]	null	[1,"5",2,"5",3,"5",4,"4",5,"10",6,"5",7,"4",8,"4",9,"5"]	en	Thu Jul 14 2022 10:15:03 GMT+0200 (heure d’été d’Europe centrale)	Roboto	correct	[{"mouse_pos":[118,821],"mouse_target":"addToCart","is_clicked":1,"click_pos":[118,821],"click_target":"addToCart","page":"Product"},{"mouse_pos":[118,821],"mouse_target":"addToCart","is_clicked":0,"click_pos":[118,821],"click_target":"addToCart","page":"Product"},{"mouse_pos":[118,821],"mouse_target":"addToCart","is_clicked":0,"click_pos":[118,821],"click_target":"addToCart","page":"Product"},{"…	Mozilla/5.0 (Linux; Android 10; JNY-LX1) AppleWebKit/537.36 (KHTML, like Gecko) Chrome/102.0.0.0 Mobile Safari/537.36	Thu Jul 14 2022 10:15:00 GMT+0200 (heure d’été d’Europe centrale)	Thu Jul 14 2022 10:15:03 GMT+0200 (heure d’été d’Europe centrale)	14/02/2001
o2PnfMO48V	male	[["First Task",11857],["Shopping",9723],["Product",11061],["Cart",2341],["Second Task",13068],["Potatoes",92301],["Questionnaire",91691]]	null	[1,"4",2,"4",3,"4",4,"3",5,"7",6,"3",7,"3",8,"4",9,"4"]	en	Thu Jul 14 2022 10:15:16 GMT+0200 (heure d’été d’Europe centrale)	"Roboto Serif"	correct	[{"mouse_pos":[282,415],"mouse_target":"","is_clicked":1,"click_pos":[282,415],"click_target":"","page":"Product"},{"mouse_pos":[282,415],"mouse_target":"","is_clicked":0,"click_pos":[282,415],"click_target":"","page":"Product"},{"mouse_pos":[282,415],"mouse_target":"","is_clicked":0,"click_pos":[282,415],"click_target":"","page":"Product"},{"mouse_pos":[282,415],"mouse_target":"","is_clicked":0,…	Mozilla/5.0 (Linux; Android 5.1; 1201 Build/LMY47I; wv) AppleWebKit/537.36 (KHTML, like Gecko) Version/4.0 Chrome/95.0.4638.74 Mobile Safari/537.36	Thu Jul 14 2022 10:15:14 GMT+0200 (heure d’été d’Europe centrale)	Thu Jul 14 2022 10:15:16 GMT+0200 (heure d’été d’Europe centrale)	17/06/2000
whpe4BD8H1	male	[["First Task",35899],["Shopping",7082],["Product",5834],["Cart",3858],["Second Task",12386],["Potatoes",61724],["Questionnaire",69231]]	null	[1,"4",2,"4",3,"5",4,"4",5,"4",6,"3",7,"2",8,"4",9,"5"]	en	Thu Jul 14 2022 10:17:00 GMT+0200 (heure d’été d’Europe centrale)	Roboto	wrong	[{"mouse_pos":[184,113],"mouse_target":"","is_clicked":0,"click_pos":[0,0],"click_target":"","page":"First Task"},{"mouse_pos":[184,113],"mouse_target":"","is_clicked":1,"click_pos":[184,113],"click_target":"","page":"First Task"},{"mouse_pos":[184,113],"mouse_target":"","is_clicked":0,"click_pos":[184,113],"click_target":"","page":"First Task"},{"mouse_pos":[184,113],"mouse_target":"","is_clicke…	Mozilla/5.0 (iPhone; CPU iPhone OS 16_0 like Mac OS X) AppleWebKit/605.1.15 (KHTML, like Gecko) Version/16.0 Mobile/15E148 Safari/604.1	Thu Jul 14 2022 10:16:58 GMT+0200 (heure d’été d’Europe centrale)	Thu Jul 14 2022 10:17:00 GMT+0200 (heure d’été d’Europe centrale)	21/10/1999
e0eQRbA2mG	female	[["First Task",24506],["Shopping",15168],["Product",6242],["Cart",11485],["Second Task",26108],["Potatoes",98314],["Questionnaire",179401]]	null	[1,"5",2,"5",3,"4",4,"4",5,"8",6,"3",7,"4",8,"5",9,"5"]	en	Thu Jul 14 2022 10:17:39 GMT+0200 (heure d’été d’Europe centrale)	"Roboto Serif"	wrong	[{"mouse_pos":[206,331],"mouse_target":"","is_clicked":1,"click_pos":[206,331],"click_target":"","page":"Shopping"},{"mouse_pos":[206,331],"mouse_target":"","is_clicked":0,"click_pos":[206,331],"click_target":"","page":"Shopping"},{"mouse_pos":[206,331],"mouse_target":"","is_clicked":0,"click_pos":[206,331],"click_target":"","page":"Shopping"},{"mouse_pos":[206,331],"mouse_target":"","is_clicked"…	Mozilla/5.0 (Linux; Android 12; CPH2159) AppleWebKit/537.36 (KHTML, like Gecko) Chrome/101.0.0.0 Mobile Safari/537.36	Thu Jul 14 2022 10:20:01 GMT+0200 (heure d’été d’Europe centrale)	Thu Jul 14 2022 10:17:39 GMT+0200 (heure d’été d’Europe centrale)	14/02/2001
U2ei5QBQXM	female	[["First Task",3518],["Shopping",8919],["Product",4056],["Cart",2291],["Second Task",2131],["Potatoes",43515],["Questionnaire",78566]]	null	[1,"4",2,"3",3,"4",4,"4",5,"7",6,"3",7,"3",8,"4",9,"4"]	en	Thu Jul 14 2022 10:17:39 GMT+0200 (heure d’été d’Europe centrale)	Roboto	correct	[{"mouse_pos":[140,833],"mouse_target":"addToCart","is_clicked":1,"click_pos":[140,833],"click_target":"addToCart","page":"Product"},{"mouse_pos":[140,833],"mouse_target":"addToCart","is_clicked":0,"click_pos":[140,833],"click_target":"addToCart","page":"Product"},{"mouse_pos":[140,833],"mouse_target":"addToCart","is_clicked":0,"click_pos":[140,833],"click_target":"addToCart","page":"Product"},{"…	Mozilla/5.0 (Linux; Android 11; Infinix X695) AppleWebKit/537.36 (KHTML, like Gecko) Chrome/103.0.0.0 Mobile Safari/537.36	Thu Jul 14 2022 10:17:36 GMT+0200 (heure d’été d’Europe centrale)	Thu Jul 14 2022 10:17:39 GMT+0200 (heure d’été d’Europe centrale)	09/08/2001
OtSUB69xNA	female	[["First Task",8811],["Shopping",3225],["Product",10362],["Cart",2865],["Second Task",17250],["Potatoes",52933],["Questionnaire",80682]]	null	[1,"3",2,"4",3,"4",4,"4",5,"8",6,"4",7,"2",8,"4",9,"4"]	en	Thu Jul 14 2022 10:20:29 GMT+0200 (heure d’été d’Europe centrale)	Roboto	correct	[{"mouse_pos":[244,6146],"mouse_target":"","is_clicked":1,"click_pos":[244,6146],"click_target":"","page":"Shopping"},{"mouse_pos":[244,6146],"mouse_target":"","is_clicked":0,"click_pos":[244,6146],"click_target":"","page":"Shopping"},{"mouse_pos":[244,6146],"mouse_target":"","is_clicked":0,"click_pos":[244,6146],"click_target":"","page":"Shopping"},{"mouse_pos":[244,6146],"mouse_target":"","is_c…	Mozilla/5.0 (Linux; Android 11; SAMSUNG SM-A207F) AppleWebKit/537.36 (KHTML, like Gecko) SamsungBrowser/17.0 Chrome/96.0.4664.104 Mobile Safari/537.36	Thu Jul 14 2022 10:20:23 GMT+0200 (heure d’été d’Europe centrale)	Thu Jul 14 2022 10:20:29 GMT+0200 (heure d’été d’Europe centrale)	28/12/1997
p0j3cbsv8N	male	[["First Task",22497],["Shopping",13898],["Product",6093],["Cart",2546],["Second Task",28428],["Potatoes",44714],["Questionnaire",103622]]	null	[1,"4",2,"3",3,"4",4,"4",5,"8",6,"3",7,"4",8,"5",9,"5"]	en	Thu Jul 14 2022 10:20:52 GMT+0200 (heure d’été d’Europe centrale)	"Roboto Serif"	correct	[{"mouse_pos":[274,5731],"mouse_target":"","is_clicked":1,"click_pos":[274,5731],"click_target":"","page":"Shopping"},{"mouse_pos":[274,5731],"mouse_target":"","is_clicked":0,"click_pos":[274,5731],"click_target":"","page":"Shopping"},{"mouse_pos":[274,5731],"mouse_target":"","is_clicked":0,"click_pos":[274,5731],"click_target":"","page":"Shopping"},{"mouse_pos":[274,5731],"mouse_target":"","is_c…	Mozilla/5.0 (Linux; Android 11; Redmi Note 9S) AppleWebKit/537.36 (KHTML, like Gecko) Chrome/103.0.0.0 Mobile Safari/537.36	Thu Jul 14 2022 10:20:48 GMT+0200 (heure d’été d’Europe centrale)	Thu Jul 14 2022 10:20:52 GMT+0200 (heure d’été d’Europe centrale)	11/12/2000
5YBzBESU7u	male	[["First Task",5804],["Shopping",3630],["Product",8105],["Cart",3442],["Second Task",17648],["Potatoes",12213],["Questionnaire",83726],["Questionnaire",1657786816287]]	null	[1,"4",2,"4",3,"5",4,"4",5,"8",6,"4",7,"4",8,"4",9,"5"]	en	Thu Jul 14 2022 10:21:48 GMT+0200 (heure d’été d’Europe centrale)	"Roboto Serif"	correct	[{"mouse_pos":[125,824],"mouse_target":"addToCart","is_clicked":1,"click_pos":[125,824],"click_target":"addToCart","page":"Product"},{"mouse_pos":[125,824],"mouse_target":"addToCart","is_clicked":0,"click_pos":[125,824],"click_target":"addToCart","page":"Product"},{"mouse_pos":[125,824],"mouse_target":"addToCart","is_clicked":0,"click_pos":[125,824],"click_target":"addToCart","page":"Product"},{"…	Mozilla/5.0 (Linux; Android 11; SM-A127F) AppleWebKit/537.36 (KHTML, like Gecko) Chrome/103.0.0.0 Mobile Safari/537.36	Thu Jul 14 2022 10:21:40 GMT+0200 (heure d’été d’Europe centrale)	Thu Jul 14 2022 10:21:48 GMT+0200 (heure d’été d’Europe centrale)	03/07/2001
8DMZf2chE6	male	[["First Task",5804],["Shopping",3630],["Product",8105],["Cart",3442],["Second Task",17648],["Potatoes",12213],["Questionnaire",83726]]	null	[1,"4",2,"4",3,"5",4,"4",5,"8",6,"4",7,"4",8,"4",9,"5"]	en	Thu Jul 14 2022 10:21:48 GMT+0200 (heure d’été d’Europe centrale)	"Roboto Serif"	correct	[{"mouse_pos":[125,824],"mouse_target":"addToCart","is_clicked":1,"click_pos":[125,824],"click_target":"addToCart","page":"Product"},{"mouse_pos":[125,824],"mouse_target":"addToCart","is_clicked":0,"click_pos":[125,824],"click_target":"addToCart","page":"Product"},{"mouse_pos":[125,824],"mouse_target":"addToCart","is_clicked":0,"click_pos":[125,824],"click_target":"addToCart","page":"Product"},{"…	Mozilla/5.0 (Linux; Android 11; SM-A127F) AppleWebKit/537.36 (KHTML, like Gecko) Chrome/103.0.0.0 Mobile Safari/537.36	Thu Jul 14 2022 10:21:38 GMT+0200 (heure d’été d’Europe centrale)	Thu Jul 14 2022 10:21:48 GMT+0200 (heure d’été d’Europe centrale)	03/07/2001
2h7UCZlDty	male	[["First Task",5804],["Shopping",3630],["Product",8105],["Cart",3442],["Second Task",17648],["Potatoes",12213],["Questionnaire",83726],["Questionnaire",1657786816287],["Questionnaire",87329]]	null	[1,"4",2,"4",3,"5",4,"4",5,"8",6,"4",7,"4",8,"4",9,"5"]	en	Thu Jul 14 2022 10:21:49 GMT+0200 (heure d’été d’Europe centrale)	"Roboto Serif"	correct	[{"mouse_pos":[125,824],"mouse_target":"addToCart","is_clicked":1,"click_pos":[125,824],"click_target":"addToCart","page":"Product"},{"mouse_pos":[125,824],"mouse_target":"addToCart","is_clicked":0,"click_pos":[125,824],"click_target":"addToCart","page":"Product"},{"mouse_pos":[125,824],"mouse_target":"addToCart","is_clicked":0,"click_pos":[125,824],"click_target":"addToCart","page":"Product"},{"…	Mozilla/5.0 (Linux; Android 11; SM-A127F) AppleWebKit/537.36 (KHTML, like Gecko) Chrome/103.0.0.0 Mobile Safari/537.36	Thu Jul 14 2022 10:21:43 GMT+0200 (heure d’été d’Europe centrale)	Thu Jul 14 2022 10:21:49 GMT+0200 (heure d’été d’Europe centrale)	03/07/2001
dQP7umRNd3	male	[["First Task",12875],["Shopping",7842],["Product",9911],["Cart",10911],["Second Task",36459],["Potatoes",60667],["Questionnaire",68062]]	null	[1,"4",2,"4",3,"4",4,"3",5,"7",6,"4",7,"3",8,"3",9,"4"]	en	Thu Jul 14 2022 10:22:14 GMT+0200 (heure d’été d’Europe centrale)	"Roboto Serif"	correct	[{"mouse_pos":[129,833],"mouse_target":"addToCart","is_clicked":1,"click_pos":[129,833],"click_target":"addToCart","page":"Product"},{"mouse_pos":[129,833],"mouse_target":"addToCart","is_clicked":0,"click_pos":[129,833],"click_target":"addToCart","page":"Product"},{"mouse_pos":[129,833],"mouse_target":"addToCart","is_clicked":0,"click_pos":[129,833],"click_target":"addToCart","page":"Product"},{"…	Mozilla/5.0 (Linux; Android 11; CPH2127) AppleWebKit/537.36 (KHTML, like Gecko) Chrome/101.0.0.0 Mobile Safari/537.36	Thu Jul 14 2022 10:22:13 GMT+0200 (heure d’été d’Europe centrale)	Thu Jul 14 2022 10:22:14 GMT+0200 (heure d’été d’Europe centrale)	27/12/1993
II1GlFevNG	male	[["First Task",16459],["Shopping",3531],["Product",5106],["Cart",1773],["Second Task",20294],["Potatoes",73343],["Questionnaire",68164]]	null	[1,"5",2,"5",3,"5",4,"5",5,"5",6,"3",7,"2",8,"5",9,"3"]	en	Thu Jul 14 2022 10:23:18 GMT+0200 (heure d’été d’Europe centrale)	Roboto	correct	[{"mouse_pos":[638,99],"mouse_target":"lang-es","is_clicked":0,"click_pos":[0,0],"click_target":"","page":"First Task"},{"mouse_pos":[778,166],"mouse_target":"","is_clicked":0,"click_pos":[0,0],"click_target":"","page":"First Task"},{"mouse_pos":[778,166],"mouse_target":"","is_clicked":0,"click_pos":[0,0],"click_target":"","page":"First Task"},{"mouse_pos":[774,172],"mouse_target":"","is_clicked"…	Mozilla/5.0 (Windows NT 10.0; Win64; x64) AppleWebKit/537.36 (KHTML, like Gecko) Chrome/103.0.0.0 Safari/537.36	Thu Jul 14 2022 10:23:16 GMT+0200 (heure d’été d’Europe centrale)	Thu Jul 14 2022 10:23:18 GMT+0200 (heure d’été d’Europe centrale)	01/01/2001
TVUZR9iXTV	male	[["First Task",16459],["Shopping",3531],["Product",5106],["Cart",1773],["Second Task",20294],["Potatoes",73343],["Questionnaire",68164],["Questionnaire",1657786930501]]	null	[1,"5",2,"5",3,"5",4,"5",5,"5",6,"3",7,"2",8,"5",9,"3"]	en	Thu Jul 14 2022 10:23:18 GMT+0200 (heure d’été d’Europe centrale)	Roboto	correct	[{"mouse_pos":[638,99],"mouse_target":"lang-es","is_clicked":0,"click_pos":[0,0],"click_target":"","page":"First Task"},{"mouse_pos":[778,166],"mouse_target":"","is_clicked":0,"click_pos":[0,0],"click_target":"","page":"First Task"},{"mouse_pos":[778,166],"mouse_target":"","is_clicked":0,"click_pos":[0,0],"click_target":"","page":"First Task"},{"mouse_pos":[774,172],"mouse_target":"","is_clicked"…	Mozilla/5.0 (Windows NT 10.0; Win64; x64) AppleWebKit/537.36 (KHTML, like Gecko) Chrome/103.0.0.0 Safari/537.36	Thu Jul 14 2022 10:23:18 GMT+0200 (heure d’été d’Europe centrale)	Thu Jul 14 2022 10:23:18 GMT+0200 (heure d’été d’Europe centrale)	01/01/2001
o3hK4v3ixN	male	[["First Task",9523],["Shopping",24165],["Product",12899],["Cart",7153],["Second Task",16361],["Potatoes",66441],["Questionnaire",85289],["Questionnaire",1657786449000],["Questionnaire",94589],["Questionnaire",1657786449608],["Questionnaire",94781],["Questionnaire",1657786449777],["Questionnaire",94944],["Questionnaire",1657786449948],["Questionnaire",95110],["Questionnaire",1657786450118],["Ques…	null	[1,"5",2,"5",3,"5",4,"5",5,"10",6,"5",7,"5",8,"5",9,"5"]	en	Thu Jul 14 2022 10:23:39 GMT+0200 (heure d’été d’Europe centrale)	Roboto	correct	[{"mouse_pos":[192,203],"mouse_target":"","is_clicked":1,"click_pos":[192,203],"click_target":"","page":"Shopping"},{"mouse_pos":[192,203],"mouse_target":"","is_clicked":0,"click_pos":[192,203],"click_target":"","page":"Shopping"},{"mouse_pos":[192,203],"mouse_target":"","is_clicked":0,"click_pos":[192,203],"click_target":"","page":"Shopping"},{"mouse_pos":[192,203],"mouse_target":"","is_clicked"…	Mozilla/5.0 (Linux; Android 10; CPH1931) AppleWebKit/537.36 (KHTML, like Gecko) Chrome/102.0.0.0 Mobile Safari/537.36	Thu Jul 14 2022 10:21:27 GMT+0200 (heure d’été d’Europe centrale)	Thu Jul 14 2022 10:23:39 GMT+0200 (heure d’été d’Europe centrale)	15/09/2002
PQyKkqJTfT	male	[["First Task",9523],["Shopping",24165],["Product",12899],["Cart",7153],["Second Task",16361],["Potatoes",66441],["Questionnaire",85289],["Questionnaire",1657786449000],["Questionnaire",94589],["Questionnaire",1657786449608],["Questionnaire",94781],["Questionnaire",1657786449777],["Questionnaire",94944],["Questionnaire",1657786449948],["Questionnaire",95110],["Questionnaire",1657786450118],["Ques…	null	[1,"5",2,"5",3,"5",4,"5",5,"10",6,"5",7,"5",8,"5",9,"5"]	en	Thu Jul 14 2022 10:23:39 GMT+0200 (heure d’été d’Europe centrale)	Roboto	correct	[{"mouse_pos":[192,203],"mouse_target":"","is_clicked":1,"click_pos":[192,203],"click_target":"","page":"Shopping"},{"mouse_pos":[192,203],"mouse_target":"","is_clicked":0,"click_pos":[192,203],"click_target":"","page":"Shopping"},{"mouse_pos":[192,203],"mouse_target":"","is_clicked":0,"click_pos":[192,203],"click_target":"","page":"Shopping"},{"mouse_pos":[192,203],"mouse_target":"","is_clicked"…	Mozilla/5.0 (Linux; Android 10; CPH1931) AppleWebKit/537.36 (KHTML, like Gecko) Chrome/102.0.0.0 Mobile Safari/537.36	Thu Jul 14 2022 10:21:27 GMT+0200 (heure d’été d’Europe centrale)	Thu Jul 14 2022 10:23:39 GMT+0200 (heure d’été d’Europe centrale)	15/09/2002
ugf2BKE17p	male	[["First Task",9523],["Shopping",24165],["Product",12899],["Cart",7153],["Second Task",16361],["Potatoes",66441],["Questionnaire",85289],["Questionnaire",1657786449000],["Questionnaire",94589],["Questionnaire",1657786449608],["Questionnaire",94781],["Questionnaire",1657786449777],["Questionnaire",94944],["Questionnaire",1657786449948],["Questionnaire",95110],["Questionnaire",1657786450118],["Ques…	null	[1,"5",2,"5",3,"5",4,"5",5,"10",6,"5",7,"5",8,"5",9,"5"]	en	Thu Jul 14 2022 10:23:40 GMT+0200 (heure d’été d’Europe centrale)	Roboto	correct	[{"mouse_pos":[192,203],"mouse_target":"","is_clicked":1,"click_pos":[192,203],"click_target":"","page":"Shopping"},{"mouse_pos":[192,203],"mouse_target":"","is_clicked":0,"click_pos":[192,203],"click_target":"","page":"Shopping"},{"mouse_pos":[192,203],"mouse_target":"","is_clicked":0,"click_pos":[192,203],"click_target":"","page":"Shopping"},{"mouse_pos":[192,203],"mouse_target":"","is_clicked"…	Mozilla/5.0 (Linux; Android 10; CPH1931) AppleWebKit/537.36 (KHTML, like Gecko) Chrome/102.0.0.0 Mobile Safari/537.36	Thu Jul 14 2022 10:21:27 GMT+0200 (heure d’été d’Europe centrale)	Thu Jul 14 2022 10:23:40 GMT+0200 (heure d’été d’Europe centrale)	15/09/2002
5EZyTADnio	male	[["First Task",9523],["Shopping",24165],["Product",12899],["Cart",7153],["Second Task",16361],["Potatoes",66441],["Questionnaire",85289],["Questionnaire",1657786449000],["Questionnaire",94589],["Questionnaire",1657786449608],["Questionnaire",94781],["Questionnaire",1657786449777],["Questionnaire",94944],["Questionnaire",1657786449948],["Questionnaire",95110],["Questionnaire",1657786450118],["Ques…	null	[1,"5",2,"5",3,"5",4,"5",5,"10",6,"5",7,"5",8,"5",9,"5"]	en	Thu Jul 14 2022 10:23:40 GMT+0200 (heure d’été d’Europe centrale)	Roboto	correct	[{"mouse_pos":[192,203],"mouse_target":"","is_clicked":1,"click_pos":[192,203],"click_target":"","page":"Shopping"},{"mouse_pos":[192,203],"mouse_target":"","is_clicked":0,"click_pos":[192,203],"click_target":"","page":"Shopping"},{"mouse_pos":[192,203],"mouse_target":"","is_clicked":0,"click_pos":[192,203],"click_target":"","page":"Shopping"},{"mouse_pos":[192,203],"mouse_target":"","is_clicked"…	Mozilla/5.0 (Linux; Android 10; CPH1931) AppleWebKit/537.36 (KHTML, like Gecko) Chrome/102.0.0.0 Mobile Safari/537.36	Thu Jul 14 2022 10:21:28 GMT+0200 (heure d’été d’Europe centrale)	Thu Jul 14 2022 10:23:40 GMT+0200 (heure d’été d’Europe centrale)	15/09/2002
Dj1Cb7eKUF	male	[["First Task",9523],["Shopping",24165],["Product",12899],["Cart",7153],["Second Task",16361],["Potatoes",66441],["Questionnaire",85289],["Questionnaire",1657786449000],["Questionnaire",94589],["Questionnaire",1657786449608],["Questionnaire",94781],["Questionnaire",1657786449777],["Questionnaire",94944],["Questionnaire",1657786449948],["Questionnaire",95110],["Questionnaire",1657786450118],["Ques…	null	[1,"5",2,"5",3,"5",4,"5",5,"10",6,"5",7,"5",8,"5",9,"5"]	en	Thu Jul 14 2022 10:23:40 GMT+0200 (heure d’été d’Europe centrale)	Roboto	correct	[{"mouse_pos":[192,203],"mouse_target":"","is_clicked":1,"click_pos":[192,203],"click_target":"","page":"Shopping"},{"mouse_pos":[192,203],"mouse_target":"","is_clicked":0,"click_pos":[192,203],"click_target":"","page":"Shopping"},{"mouse_pos":[192,203],"mouse_target":"","is_clicked":0,"click_pos":[192,203],"click_target":"","page":"Shopping"},{"mouse_pos":[192,203],"mouse_target":"","is_clicked"…	Mozilla/5.0 (Linux; Android 10; CPH1931) AppleWebKit/537.36 (KHTML, like Gecko) Chrome/102.0.0.0 Mobile Safari/537.36	Thu Jul 14 2022 10:21:29 GMT+0200 (heure d’été d’Europe centrale)	Thu Jul 14 2022 10:23:40 GMT+0200 (heure d’été d’Europe centrale)	15/09/2002
nvn95JKHwi	male	[["First Task",9523],["Shopping",24165],["Product",12899],["Cart",7153],["Second Task",16361],["Potatoes",66441],["Questionnaire",85289],["Questionnaire",1657786449000],["Questionnaire",94589],["Questionnaire",1657786449608],["Questionnaire",94781],["Questionnaire",1657786449777],["Questionnaire",94944],["Questionnaire",1657786449948],["Questionnaire",95110],["Questionnaire",1657786450118],["Ques…	null	[1,"5",2,"5",3,"5",4,"5",5,"10",6,"5",7,"5",8,"5",9,"5"]	en	Thu Jul 14 2022 10:23:40 GMT+0200 (heure d’été d’Europe centrale)	Roboto	correct	[{"mouse_pos":[192,203],"mouse_target":"","is_clicked":1,"click_pos":[192,203],"click_target":"","page":"Shopping"},{"mouse_pos":[192,203],"mouse_target":"","is_clicked":0,"click_pos":[192,203],"click_target":"","page":"Shopping"},{"mouse_pos":[192,203],"mouse_target":"","is_clicked":0,"click_pos":[192,203],"click_target":"","page":"Shopping"},{"mouse_pos":[192,203],"mouse_target":"","is_clicked"…	Mozilla/5.0 (Linux; Android 10; CPH1931) AppleWebKit/537.36 (KHTML, like Gecko) Chrome/102.0.0.0 Mobile Safari/537.36	Thu Jul 14 2022 10:21:27 GMT+0200 (heure d’été d’Europe centrale)	Thu Jul 14 2022 10:23:40 GMT+0200 (heure d’été d’Europe centrale)	15/09/2002
YIV7b7EFJE	male	[["First Task",9523],["Shopping",24165],["Product",12899],["Cart",7153],["Second Task",16361],["Potatoes",66441],["Questionnaire",85289],["Questionnaire",1657786449000],["Questionnaire",94589],["Questionnaire",1657786449608],["Questionnaire",94781],["Questionnaire",1657786449777],["Questionnaire",94944],["Questionnaire",1657786449948],["Questionnaire",95110],["Questionnaire",1657786450118],["Ques…	null	[1,"5",2,"5",3,"5",4,"5",5,"10",6,"5",7,"5",8,"5",9,"5"]	en	Thu Jul 14 2022 10:23:40 GMT+0200 (heure d’été d’Europe centrale)	Roboto	correct	[{"mouse_pos":[192,203],"mouse_target":"","is_clicked":1,"click_pos":[192,203],"click_target":"","page":"Shopping"},{"mouse_pos":[192,203],"mouse_target":"","is_clicked":0,"click_pos":[192,203],"click_target":"","page":"Shopping"},{"mouse_pos":[192,203],"mouse_target":"","is_clicked":0,"click_pos":[192,203],"click_target":"","page":"Shopping"},{"mouse_pos":[192,203],"mouse_target":"","is_clicked"…	Mozilla/5.0 (Linux; Android 10; CPH1931) AppleWebKit/537.36 (KHTML, like Gecko) Chrome/102.0.0.0 Mobile Safari/537.36	Thu Jul 14 2022 10:21:31 GMT+0200 (heure d’été d’Europe centrale)	Thu Jul 14 2022 10:23:40 GMT+0200 (heure d’été d’Europe centrale)	15/09/2002
zfWBxn7VeB	male	[["First Task",9523],["Shopping",24165],["Product",12899],["Cart",7153],["Second Task",16361],["Potatoes",66441],["Questionnaire",85289],["Questionnaire",1657786449000],["Questionnaire",94589],["Questionnaire",1657786449608],["Questionnaire",94781],["Questionnaire",1657786449777],["Questionnaire",94944],["Questionnaire",1657786449948],["Questionnaire",95110],["Questionnaire",1657786450118],["Ques…	null	[1,"5",2,"5",3,"5",4,"5",5,"10",6,"5",7,"5",8,"5",9,"5"]	en	Thu Jul 14 2022 10:23:40 GMT+0200 (heure d’été d’Europe centrale)	Roboto	correct	[{"mouse_pos":[192,203],"mouse_target":"","is_clicked":1,"click_pos":[192,203],"click_target":"","page":"Shopping"},{"mouse_pos":[192,203],"mouse_target":"","is_clicked":0,"click_pos":[192,203],"click_target":"","page":"Shopping"},{"mouse_pos":[192,203],"mouse_target":"","is_clicked":0,"click_pos":[192,203],"click_target":"","page":"Shopping"},{"mouse_pos":[192,203],"mouse_target":"","is_clicked"…	Mozilla/5.0 (Linux; Android 10; CPH1931) AppleWebKit/537.36 (KHTML, like Gecko) Chrome/102.0.0.0 Mobile Safari/537.36	Thu Jul 14 2022 10:21:25 GMT+0200 (heure d’été d’Europe centrale)	Thu Jul 14 2022 10:23:40 GMT+0200 (heure d’été d’Europe centrale)	15/09/2002
ZPGzTSR5gV	male	[["First Task",9523],["Shopping",24165],["Product",12899],["Cart",7153],["Second Task",16361],["Potatoes",66441],["Questionnaire",85289],["Questionnaire",1657786449000],["Questionnaire",94589],["Questionnaire",1657786449608],["Questionnaire",94781],["Questionnaire",1657786449777],["Questionnaire",94944],["Questionnaire",1657786449948],["Questionnaire",95110],["Questionnaire",1657786450118],["Ques…	null	[1,"5",2,"5",3,"5",4,"5",5,"10",6,"5",7,"5",8,"5",9,"5"]	en	Thu Jul 14 2022 10:23:41 GMT+0200 (heure d’été d’Europe centrale)	Roboto	correct	[{"mouse_pos":[192,203],"mouse_target":"","is_clicked":1,"click_pos":[192,203],"click_target":"","page":"Shopping"},{"mouse_pos":[192,203],"mouse_target":"","is_clicked":0,"click_pos":[192,203],"click_target":"","page":"Shopping"},{"mouse_pos":[192,203],"mouse_target":"","is_clicked":0,"click_pos":[192,203],"click_target":"","page":"Shopping"},{"mouse_pos":[192,203],"mouse_target":"","is_clicked"…	Mozilla/5.0 (Linux; Android 10; CPH1931) AppleWebKit/537.36 (KHTML, like Gecko) Chrome/102.0.0.0 Mobile Safari/537.36	Thu Jul 14 2022 10:21:47 GMT+0200 (heure d’été d’Europe centrale)	Thu Jul 14 2022 10:23:41 GMT+0200 (heure d’été d’Europe centrale)	15/09/2002
aAkS7Wuaxl	male	[["First Task",9523],["Shopping",24165],["Product",12899],["Cart",7153],["Second Task",16361],["Potatoes",66441],["Questionnaire",85289],["Questionnaire",1657786449000],["Questionnaire",94589],["Questionnaire",1657786449608],["Questionnaire",94781],["Questionnaire",1657786449777],["Questionnaire",94944],["Questionnaire",1657786449948],["Questionnaire",95110],["Questionnaire",1657786450118],["Ques…	null	[1,"5",2,"5",3,"5",4,"5",5,"10",6,"5",7,"5",8,"5",9,"5"]	en	Thu Jul 14 2022 10:23:40 GMT+0200 (heure d’été d’Europe centrale)	Roboto	correct	[{"mouse_pos":[192,203],"mouse_target":"","is_clicked":1,"click_pos":[192,203],"click_target":"","page":"Shopping"},{"mouse_pos":[192,203],"mouse_target":"","is_clicked":0,"click_pos":[192,203],"click_target":"","page":"Shopping"},{"mouse_pos":[192,203],"mouse_target":"","is_clicked":0,"click_pos":[192,203],"click_target":"","page":"Shopping"},{"mouse_pos":[192,203],"mouse_target":"","is_clicked"…	Mozilla/5.0 (Linux; Android 10; CPH1931) AppleWebKit/537.36 (KHTML, like Gecko) Chrome/102.0.0.0 Mobile Safari/537.36	Thu Jul 14 2022 10:21:47 GMT+0200 (heure d’été d’Europe centrale)	Thu Jul 14 2022 10:23:40 GMT+0200 (heure d’été d’Europe centrale)	15/09/2002
qTppPJEFHw	male	[["First Task",9523],["Shopping",24165],["Product",12899],["Cart",7153],["Second Task",16361],["Potatoes",66441],["Questionnaire",85289],["Questionnaire",1657786449000],["Questionnaire",94589],["Questionnaire",1657786449608],["Questionnaire",94781],["Questionnaire",1657786449777],["Questionnaire",94944],["Questionnaire",1657786449948],["Questionnaire",95110],["Questionnaire",1657786450118],["Ques…	null	[1,"5",2,"5",3,"5",4,"5",5,"10",6,"5",7,"5",8,"5",9,"5"]	en	Thu Jul 14 2022 10:23:41 GMT+0200 (heure d’été d’Europe centrale)	Roboto	correct	[{"mouse_pos":[192,203],"mouse_target":"","is_clicked":1,"click_pos":[192,203],"click_target":"","page":"Shopping"},{"mouse_pos":[192,203],"mouse_target":"","is_clicked":0,"click_pos":[192,203],"click_target":"","page":"Shopping"},{"mouse_pos":[192,203],"mouse_target":"","is_clicked":0,"click_pos":[192,203],"click_target":"","page":"Shopping"},{"mouse_pos":[192,203],"mouse_target":"","is_clicked"…	Mozilla/5.0 (Linux; Android 10; CPH1931) AppleWebKit/537.36 (KHTML, like Gecko) Chrome/102.0.0.0 Mobile Safari/537.36	Thu Jul 14 2022 10:21:28 GMT+0200 (heure d’été d’Europe centrale)	Thu Jul 14 2022 10:23:41 GMT+0200 (heure d’été d’Europe centrale)	15/09/2002
4zKdV6JCNn	male	[["First Task",9523],["Shopping",24165],["Product",12899],["Cart",7153],["Second Task",16361],["Potatoes",66441],["Questionnaire",85289],["Questionnaire",1657786449000],["Questionnaire",94589],["Questionnaire",1657786449608],["Questionnaire",94781],["Questionnaire",1657786449777],["Questionnaire",94944],["Questionnaire",1657786449948],["Questionnaire",95110],["Questionnaire",1657786450118],["Ques…	null	[1,"5",2,"5",3,"5",4,"5",5,"10",6,"5",7,"5",8,"5",9,"5"]	en	Thu Jul 14 2022 10:23:41 GMT+0200 (heure d’été d’Europe centrale)	Roboto	correct	[{"mouse_pos":[192,203],"mouse_target":"","is_clicked":1,"click_pos":[192,203],"click_target":"","page":"Shopping"},{"mouse_pos":[192,203],"mouse_target":"","is_clicked":0,"click_pos":[192,203],"click_target":"","page":"Shopping"},{"mouse_pos":[192,203],"mouse_target":"","is_clicked":0,"click_pos":[192,203],"click_target":"","page":"Shopping"},{"mouse_pos":[192,203],"mouse_target":"","is_clicked"…	Mozilla/5.0 (Linux; Android 10; CPH1931) AppleWebKit/537.36 (KHTML, like Gecko) Chrome/102.0.0.0 Mobile Safari/537.36	Thu Jul 14 2022 10:21:46 GMT+0200 (heure d’été d’Europe centrale)	Thu Jul 14 2022 10:23:41 GMT+0200 (heure d’été d’Europe centrale)	15/09/2002
vyMbJB722L	male	[["First Task",9523],["Shopping",24165],["Product",12899],["Cart",7153],["Second Task",16361],["Potatoes",66441],["Questionnaire",85289],["Questionnaire",1657786449000],["Questionnaire",94589],["Questionnaire",1657786449608],["Questionnaire",94781],["Questionnaire",1657786449777],["Questionnaire",94944],["Questionnaire",1657786449948],["Questionnaire",95110],["Questionnaire",1657786450118],["Ques…	null	[1,"5",2,"5",3,"5",4,"5",5,"10",6,"5",7,"5",8,"5",9,"5"]	en	Thu Jul 14 2022 10:23:41 GMT+0200 (heure d’été d’Europe centrale)	Roboto	correct	[{"mouse_pos":[192,203],"mouse_target":"","is_clicked":1,"click_pos":[192,203],"click_target":"","page":"Shopping"},{"mouse_pos":[192,203],"mouse_target":"","is_clicked":0,"click_pos":[192,203],"click_target":"","page":"Shopping"},{"mouse_pos":[192,203],"mouse_target":"","is_clicked":0,"click_pos":[192,203],"click_target":"","page":"Shopping"},{"mouse_pos":[192,203],"mouse_target":"","is_clicked"…	Mozilla/5.0 (Linux; Android 10; CPH1931) AppleWebKit/537.36 (KHTML, like Gecko) Chrome/102.0.0.0 Mobile Safari/537.36	Thu Jul 14 2022 10:21:45 GMT+0200 (heure d’été d’Europe centrale)	Thu Jul 14 2022 10:23:41 GMT+0200 (heure d’été d’Europe centrale)	15/09/2002
dQrsh5pdVe	male	[["First Task",9523],["Shopping",24165],["Product",12899],["Cart",7153],["Second Task",16361],["Potatoes",66441],["Questionnaire",85289],["Questionnaire",1657786449000],["Questionnaire",94589],["Questionnaire",1657786449608],["Questionnaire",94781],["Questionnaire",1657786449777],["Questionnaire",94944],["Questionnaire",1657786449948],["Questionnaire",95110],["Questionnaire",1657786450118],["Ques…	null	[1,"5",2,"5",3,"5",4,"5",5,"10",6,"5",7,"5",8,"5",9,"5"]	en	Thu Jul 14 2022 10:23:41 GMT+0200 (heure d’été d’Europe centrale)	Roboto	correct	[{"mouse_pos":[192,203],"mouse_target":"","is_clicked":1,"click_pos":[192,203],"click_target":"","page":"Shopping"},{"mouse_pos":[192,203],"mouse_target":"","is_clicked":0,"click_pos":[192,203],"click_target":"","page":"Shopping"},{"mouse_pos":[192,203],"mouse_target":"","is_clicked":0,"click_pos":[192,203],"click_target":"","page":"Shopping"},{"mouse_pos":[192,203],"mouse_target":"","is_clicked"…	Mozilla/5.0 (Linux; Android 10; CPH1931) AppleWebKit/537.36 (KHTML, like Gecko) Chrome/102.0.0.0 Mobile Safari/537.36	Thu Jul 14 2022 10:21:48 GMT+0200 (heure d’été d’Europe centrale)	Thu Jul 14 2022 10:23:41 GMT+0200 (heure d’été d’Europe centrale)	15/09/2002
UJVFvuvhFL	male	[["First Task",9523],["Shopping",24165],["Product",12899],["Cart",7153],["Second Task",16361],["Potatoes",66441],["Questionnaire",85289],["Questionnaire",1657786449000],["Questionnaire",94589],["Questionnaire",1657786449608],["Questionnaire",94781],["Questionnaire",1657786449777],["Questionnaire",94944],["Questionnaire",1657786449948],["Questionnaire",95110],["Questionnaire",1657786450118],["Ques…	null	[1,"5",2,"5",3,"5",4,"5",5,"10",6,"5",7,"5",8,"5",9,"5"]	en	Thu Jul 14 2022 10:23:43 GMT+0200 (heure d’été d’Europe centrale)	Roboto	correct	[{"mouse_pos":[192,203],"mouse_target":"","is_clicked":1,"click_pos":[192,203],"click_target":"","page":"Shopping"},{"mouse_pos":[192,203],"mouse_target":"","is_clicked":0,"click_pos":[192,203],"click_target":"","page":"Shopping"},{"mouse_pos":[192,203],"mouse_target":"","is_clicked":0,"click_pos":[192,203],"click_target":"","page":"Shopping"},{"mouse_pos":[192,203],"mouse_target":"","is_clicked"…	Mozilla/5.0 (Linux; Android 10; CPH1931) AppleWebKit/537.36 (KHTML, like Gecko) Chrome/102.0.0.0 Mobile Safari/537.36	Thu Jul 14 2022 10:21:29 GMT+0200 (heure d’été d’Europe centrale)	Thu Jul 14 2022 10:23:43 GMT+0200 (heure d’été d’Europe centrale)	15/09/2002
sC0ghU2IrB	male	[["First Task",9523],["Shopping",24165],["Product",12899],["Cart",7153],["Second Task",16361],["Potatoes",66441],["Questionnaire",85289],["Questionnaire",1657786449000],["Questionnaire",94589],["Questionnaire",1657786449608],["Questionnaire",94781],["Questionnaire",1657786449777],["Questionnaire",94944],["Questionnaire",1657786449948],["Questionnaire",95110],["Questionnaire",1657786450118],["Ques…	null	[1,"5",2,"5",3,"5",4,"5",5,"10",6,"5",7,"5",8,"5",9,"5"]	en	Thu Jul 14 2022 10:23:43 GMT+0200 (heure d’été d’Europe centrale)	Roboto	correct	[{"mouse_pos":[192,203],"mouse_target":"","is_clicked":1,"click_pos":[192,203],"click_target":"","page":"Shopping"},{"mouse_pos":[192,203],"mouse_target":"","is_clicked":0,"click_pos":[192,203],"click_target":"","page":"Shopping"},{"mouse_pos":[192,203],"mouse_target":"","is_clicked":0,"click_pos":[192,203],"click_target":"","page":"Shopping"},{"mouse_pos":[192,203],"mouse_target":"","is_clicked"…	Mozilla/5.0 (Linux; Android 10; CPH1931) AppleWebKit/537.36 (KHTML, like Gecko) Chrome/102.0.0.0 Mobile Safari/537.36	Thu Jul 14 2022 10:21:31 GMT+0200 (heure d’été d’Europe centrale)	Thu Jul 14 2022 10:23:43 GMT+0200 (heure d’été d’Europe centrale)	15/09/2002
YCspBHnlRx	male	[["First Task",9523],["Shopping",24165],["Product",12899],["Cart",7153],["Second Task",16361],["Potatoes",66441],["Questionnaire",85289],["Questionnaire",1657786449000],["Questionnaire",94589],["Questionnaire",1657786449608],["Questionnaire",94781],["Questionnaire",1657786449777],["Questionnaire",94944],["Questionnaire",1657786449948],["Questionnaire",95110],["Questionnaire",1657786450118],["Ques…	null	[1,"5",2,"5",3,"5",4,"5",5,"10",6,"5",7,"5",8,"5",9,"5"]	en	Thu Jul 14 2022 10:23:43 GMT+0200 (heure d’été d’Europe centrale)	Roboto	correct	[{"mouse_pos":[192,203],"mouse_target":"","is_clicked":1,"click_pos":[192,203],"click_target":"","page":"Shopping"},{"mouse_pos":[192,203],"mouse_target":"","is_clicked":0,"click_pos":[192,203],"click_target":"","page":"Shopping"},{"mouse_pos":[192,203],"mouse_target":"","is_clicked":0,"click_pos":[192,203],"click_target":"","page":"Shopping"},{"mouse_pos":[192,203],"mouse_target":"","is_clicked"…	Mozilla/5.0 (Linux; Android 10; CPH1931) AppleWebKit/537.36 (KHTML, like Gecko) Chrome/102.0.0.0 Mobile Safari/537.36	Thu Jul 14 2022 10:21:31 GMT+0200 (heure d’été d’Europe centrale)	Thu Jul 14 2022 10:23:43 GMT+0200 (heure d’été d’Europe centrale)	15/09/2002
f8R4SEtb7v	male	[["First Task",9523],["Shopping",24165],["Product",12899],["Cart",7153],["Second Task",16361],["Potatoes",66441],["Questionnaire",85289],["Questionnaire",1657786449000],["Questionnaire",94589],["Questionnaire",1657786449608],["Questionnaire",94781],["Questionnaire",1657786449777],["Questionnaire",94944],["Questionnaire",1657786449948],["Questionnaire",95110],["Questionnaire",1657786450118],["Ques…	null	[1,"5",2,"5",3,"5",4,"5",5,"10",6,"5",7,"5",8,"5",9,"5"]	en	Thu Jul 14 2022 10:23:43 GMT+0200 (heure d’été d’Europe centrale)	Roboto	correct	[{"mouse_pos":[192,203],"mouse_target":"","is_clicked":1,"click_pos":[192,203],"click_target":"","page":"Shopping"},{"mouse_pos":[192,203],"mouse_target":"","is_clicked":0,"click_pos":[192,203],"click_target":"","page":"Shopping"},{"mouse_pos":[192,203],"mouse_target":"","is_clicked":0,"click_pos":[192,203],"click_target":"","page":"Shopping"},{"mouse_pos":[192,203],"mouse_target":"","is_clicked"…	Mozilla/5.0 (Linux; Android 10; CPH1931) AppleWebKit/537.36 (KHTML, like Gecko) Chrome/102.0.0.0 Mobile Safari/537.36	Thu Jul 14 2022 10:21:28 GMT+0200 (heure d’été d’Europe centrale)	Thu Jul 14 2022 10:23:43 GMT+0200 (heure d’été d’Europe centrale)	15/09/2002
otH6oZu3yI	male	[["First Task",9523],["Shopping",24165],["Product",12899],["Cart",7153],["Second Task",16361],["Potatoes",66441],["Questionnaire",85289],["Questionnaire",1657786449000],["Questionnaire",94589],["Questionnaire",1657786449608],["Questionnaire",94781],["Questionnaire",1657786449777],["Questionnaire",94944],["Questionnaire",1657786449948],["Questionnaire",95110],["Questionnaire",1657786450118],["Ques…	null	[1,"5",2,"5",3,"5",4,"5",5,"10",6,"5",7,"5",8,"5",9,"5"]	en	Thu Jul 14 2022 10:23:43 GMT+0200 (heure d’été d’Europe centrale)	Roboto	correct	[{"mouse_pos":[192,203],"mouse_target":"","is_clicked":1,"click_pos":[192,203],"click_target":"","page":"Shopping"},{"mouse_pos":[192,203],"mouse_target":"","is_clicked":0,"click_pos":[192,203],"click_target":"","page":"Shopping"},{"mouse_pos":[192,203],"mouse_target":"","is_clicked":0,"click_pos":[192,203],"click_target":"","page":"Shopping"},{"mouse_pos":[192,203],"mouse_target":"","is_clicked"…	Mozilla/5.0 (Linux; Android 10; CPH1931) AppleWebKit/537.36 (KHTML, like Gecko) Chrome/102.0.0.0 Mobile Safari/537.36	Thu Jul 14 2022 10:21:30 GMT+0200 (heure d’été d’Europe centrale)	Thu Jul 14 2022 10:23:43 GMT+0200 (heure d’été d’Europe centrale)	15/09/2002
aAnnplZwT9	male	[["First Task",9523],["Shopping",24165],["Product",12899],["Cart",7153],["Second Task",16361],["Potatoes",66441],["Questionnaire",85289],["Questionnaire",1657786449000],["Questionnaire",94589],["Questionnaire",1657786449608],["Questionnaire",94781],["Questionnaire",1657786449777],["Questionnaire",94944],["Questionnaire",1657786449948],["Questionnaire",95110],["Questionnaire",1657786450118],["Ques…	null	[1,"5",2,"5",3,"5",4,"5",5,"10",6,"5",7,"5",8,"5",9,"5"]	en	Thu Jul 14 2022 10:23:43 GMT+0200 (heure d’été d’Europe centrale)	Roboto	correct	[{"mouse_pos":[192,203],"mouse_target":"","is_clicked":1,"click_pos":[192,203],"click_target":"","page":"Shopping"},{"mouse_pos":[192,203],"mouse_target":"","is_clicked":0,"click_pos":[192,203],"click_target":"","page":"Shopping"},{"mouse_pos":[192,203],"mouse_target":"","is_clicked":0,"click_pos":[192,203],"click_target":"","page":"Shopping"},{"mouse_pos":[192,203],"mouse_target":"","is_clicked"…	Mozilla/5.0 (Linux; Android 10; CPH1931) AppleWebKit/537.36 (KHTML, like Gecko) Chrome/102.0.0.0 Mobile Safari/537.36	Thu Jul 14 2022 10:21:28 GMT+0200 (heure d’été d’Europe centrale)	Thu Jul 14 2022 10:23:43 GMT+0200 (heure d’été d’Europe centrale)	15/09/2002
HQ8HILrPG5	male	[["First Task",9523],["Shopping",24165],["Product",12899],["Cart",7153],["Second Task",16361],["Potatoes",66441],["Questionnaire",85289],["Questionnaire",1657786449000],["Questionnaire",94589],["Questionnaire",1657786449608],["Questionnaire",94781],["Questionnaire",1657786449777],["Questionnaire",94944],["Questionnaire",1657786449948],["Questionnaire",95110],["Questionnaire",1657786450118],["Ques…	null	[1,"5",2,"5",3,"5",4,"5",5,"10",6,"5",7,"5",8,"5",9,"5"]	en	Thu Jul 14 2022 10:23:44 GMT+0200 (heure d’été d’Europe centrale)	Roboto	correct	[{"mouse_pos":[192,203],"mouse_target":"","is_clicked":1,"click_pos":[192,203],"click_target":"","page":"Shopping"},{"mouse_pos":[192,203],"mouse_target":"","is_clicked":0,"click_pos":[192,203],"click_target":"","page":"Shopping"},{"mouse_pos":[192,203],"mouse_target":"","is_clicked":0,"click_pos":[192,203],"click_target":"","page":"Shopping"},{"mouse_pos":[192,203],"mouse_target":"","is_clicked"…	Mozilla/5.0 (Linux; Android 10; CPH1931) AppleWebKit/537.36 (KHTML, like Gecko) Chrome/102.0.0.0 Mobile Safari/537.36	Thu Jul 14 2022 10:21:48 GMT+0200 (heure d’été d’Europe centrale)	Thu Jul 14 2022 10:23:44 GMT+0200 (heure d’été d’Europe centrale)	15/09/2002
wlSEgiupNE	male	[["First Task",9523],["Shopping",24165],["Product",12899],["Cart",7153],["Second Task",16361],["Potatoes",66441],["Questionnaire",85289],["Questionnaire",1657786449000],["Questionnaire",94589],["Questionnaire",1657786449608],["Questionnaire",94781],["Questionnaire",1657786449777],["Questionnaire",94944],["Questionnaire",1657786449948],["Questionnaire",95110],["Questionnaire",1657786450118],["Ques…	null	[1,"5",2,"5",3,"5",4,"5",5,"10",6,"5",7,"5",8,"5",9,"5"]	en	Thu Jul 14 2022 10:23:44 GMT+0200 (heure d’été d’Europe centrale)	Roboto	correct	[{"mouse_pos":[192,203],"mouse_target":"","is_clicked":1,"click_pos":[192,203],"click_target":"","page":"Shopping"},{"mouse_pos":[192,203],"mouse_target":"","is_clicked":0,"click_pos":[192,203],"click_target":"","page":"Shopping"},{"mouse_pos":[192,203],"mouse_target":"","is_clicked":0,"click_pos":[192,203],"click_target":"","page":"Shopping"},{"mouse_pos":[192,203],"mouse_target":"","is_clicked"…	Mozilla/5.0 (Linux; Android 10; CPH1931) AppleWebKit/537.36 (KHTML, like Gecko) Chrome/102.0.0.0 Mobile Safari/537.36	Thu Jul 14 2022 10:21:43 GMT+0200 (heure d’été d’Europe centrale)	Thu Jul 14 2022 10:23:44 GMT+0200 (heure d’été d’Europe centrale)	15/09/2002
HRw19eHjXZ	male	[["First Task",9523],["Shopping",24165],["Product",12899],["Cart",7153],["Second Task",16361],["Potatoes",66441],["Questionnaire",85289],["Questionnaire",1657786449000],["Questionnaire",94589],["Questionnaire",1657786449608],["Questionnaire",94781],["Questionnaire",1657786449777],["Questionnaire",94944],["Questionnaire",1657786449948],["Questionnaire",95110],["Questionnaire",1657786450118],["Ques…	null	[1,"5",2,"5",3,"5",4,"5",5,"10",6,"5",7,"5",8,"5",9,"5"]	en	Thu Jul 14 2022 10:23:44 GMT+0200 (heure d’été d’Europe centrale)	Roboto	correct	[{"mouse_pos":[192,203],"mouse_target":"","is_clicked":1,"click_pos":[192,203],"click_target":"","page":"Shopping"},{"mouse_pos":[192,203],"mouse_target":"","is_clicked":0,"click_pos":[192,203],"click_target":"","page":"Shopping"},{"mouse_pos":[192,203],"mouse_target":"","is_clicked":0,"click_pos":[192,203],"click_target":"","page":"Shopping"},{"mouse_pos":[192,203],"mouse_target":"","is_clicked"…	Mozilla/5.0 (Linux; Android 10; CPH1931) AppleWebKit/537.36 (KHTML, like Gecko) Chrome/102.0.0.0 Mobile Safari/537.36	Thu Jul 14 2022 10:21:47 GMT+0200 (heure d’été d’Europe centrale)	Thu Jul 14 2022 10:23:44 GMT+0200 (heure d’été d’Europe centrale)	15/09/2002
6OHf6MLkRj	male	[["First Task",9523],["Shopping",24165],["Product",12899],["Cart",7153],["Second Task",16361],["Potatoes",66441],["Questionnaire",85289],["Questionnaire",1657786449000],["Questionnaire",94589],["Questionnaire",1657786449608],["Questionnaire",94781],["Questionnaire",1657786449777],["Questionnaire",94944],["Questionnaire",1657786449948],["Questionnaire",95110],["Questionnaire",1657786450118],["Ques…	null	[1,"5",2,"5",3,"5",4,"5",5,"10",6,"5",7,"5",8,"5",9,"5"]	en	Thu Jul 14 2022 10:23:44 GMT+0200 (heure d’été d’Europe centrale)	Roboto	correct	[{"mouse_pos":[192,203],"mouse_target":"","is_clicked":1,"click_pos":[192,203],"click_target":"","page":"Shopping"},{"mouse_pos":[192,203],"mouse_target":"","is_clicked":0,"click_pos":[192,203],"click_target":"","page":"Shopping"},{"mouse_pos":[192,203],"mouse_target":"","is_clicked":0,"click_pos":[192,203],"click_target":"","page":"Shopping"},{"mouse_pos":[192,203],"mouse_target":"","is_clicked"…	Mozilla/5.0 (Linux; Android 10; CPH1931) AppleWebKit/537.36 (KHTML, like Gecko) Chrome/102.0.0.0 Mobile Safari/537.36	Thu Jul 14 2022 10:21:49 GMT+0200 (heure d’été d’Europe centrale)	Thu Jul 14 2022 10:23:44 GMT+0200 (heure d’été d’Europe centrale)	15/09/2002
sYqG2lmx7y	male	[["First Task",9523],["Shopping",24165],["Product",12899],["Cart",7153],["Second Task",16361],["Potatoes",66441],["Questionnaire",85289],["Questionnaire",1657786449000],["Questionnaire",94589],["Questionnaire",1657786449608],["Questionnaire",94781],["Questionnaire",1657786449777],["Questionnaire",94944],["Questionnaire",1657786449948],["Questionnaire",95110],["Questionnaire",1657786450118],["Ques…	null	[1,"5",2,"5",3,"5",4,"5",5,"10",6,"5",7,"5",8,"5",9,"5"]	en	Thu Jul 14 2022 10:23:44 GMT+0200 (heure d’été d’Europe centrale)	Roboto	correct	[{"mouse_pos":[192,203],"mouse_target":"","is_clicked":1,"click_pos":[192,203],"click_target":"","page":"Shopping"},{"mouse_pos":[192,203],"mouse_target":"","is_clicked":0,"click_pos":[192,203],"click_target":"","page":"Shopping"},{"mouse_pos":[192,203],"mouse_target":"","is_clicked":0,"click_pos":[192,203],"click_target":"","page":"Shopping"},{"mouse_pos":[192,203],"mouse_target":"","is_clicked"…	Mozilla/5.0 (Linux; Android 10; CPH1931) AppleWebKit/537.36 (KHTML, like Gecko) Chrome/102.0.0.0 Mobile Safari/537.36	Thu Jul 14 2022 10:21:49 GMT+0200 (heure d’été d’Europe centrale)	Thu Jul 14 2022 10:23:44 GMT+0200 (heure d’été d’Europe centrale)	15/09/2002
KAuBGZ6Ins	male	[["First Task",9523],["Shopping",24165],["Product",12899],["Cart",7153],["Second Task",16361],["Potatoes",66441],["Questionnaire",85289],["Questionnaire",1657786449000],["Questionnaire",94589],["Questionnaire",1657786449608],["Questionnaire",94781],["Questionnaire",1657786449777],["Questionnaire",94944],["Questionnaire",1657786449948],["Questionnaire",95110],["Questionnaire",1657786450118],["Ques…	null	[1,"5",2,"5",3,"5",4,"5",5,"10",6,"5",7,"5",8,"5",9,"5"]	en	Thu Jul 14 2022 10:23:44 GMT+0200 (heure d’été d’Europe centrale)	Roboto	correct	[{"mouse_pos":[192,203],"mouse_target":"","is_clicked":1,"click_pos":[192,203],"click_target":"","page":"Shopping"},{"mouse_pos":[192,203],"mouse_target":"","is_clicked":0,"click_pos":[192,203],"click_target":"","page":"Shopping"},{"mouse_pos":[192,203],"mouse_target":"","is_clicked":0,"click_pos":[192,203],"click_target":"","page":"Shopping"},{"mouse_pos":[192,203],"mouse_target":"","is_clicked"…	Mozilla/5.0 (Linux; Android 10; CPH1931) AppleWebKit/537.36 (KHTML, like Gecko) Chrome/102.0.0.0 Mobile Safari/537.36	Thu Jul 14 2022 10:21:49 GMT+0200 (heure d’été d’Europe centrale)	Thu Jul 14 2022 10:23:44 GMT+0200 (heure d’été d’Europe centrale)	15/09/2002
NS55Kjo5ix	male	[["First Task",9523],["Shopping",24165],["Product",12899],["Cart",7153],["Second Task",16361],["Potatoes",66441],["Questionnaire",85289],["Questionnaire",1657786449000],["Questionnaire",94589],["Questionnaire",1657786449608],["Questionnaire",94781],["Questionnaire",1657786449777],["Questionnaire",94944],["Questionnaire",1657786449948],["Questionnaire",95110],["Questionnaire",1657786450118],["Ques…	null	[1,"5",2,"5",3,"5",4,"5",5,"10",6,"5",7,"5",8,"5",9,"5"]	en	Thu Jul 14 2022 10:23:44 GMT+0200 (heure d’été d’Europe centrale)	Roboto	correct	[{"mouse_pos":[192,203],"mouse_target":"","is_clicked":1,"click_pos":[192,203],"click_target":"","page":"Shopping"},{"mouse_pos":[192,203],"mouse_target":"","is_clicked":0,"click_pos":[192,203],"click_target":"","page":"Shopping"},{"mouse_pos":[192,203],"mouse_target":"","is_clicked":0,"click_pos":[192,203],"click_target":"","page":"Shopping"},{"mouse_pos":[192,203],"mouse_target":"","is_clicked"…	Mozilla/5.0 (Linux; Android 10; CPH1931) AppleWebKit/537.36 (KHTML, like Gecko) Chrome/102.0.0.0 Mobile Safari/537.36	Thu Jul 14 2022 10:21:49 GMT+0200 (heure d’été d’Europe centrale)	Thu Jul 14 2022 10:23:44 GMT+0200 (heure d’été d’Europe centrale)	15/09/2002
dwa3O64576	male	[["First Task",9523],["Shopping",24165],["Product",12899],["Cart",7153],["Second Task",16361],["Potatoes",66441],["Questionnaire",85289],["Questionnaire",1657786449000],["Questionnaire",94589],["Questionnaire",1657786449608],["Questionnaire",94781],["Questionnaire",1657786449777],["Questionnaire",94944],["Questionnaire",1657786449948],["Questionnaire",95110],["Questionnaire",1657786450118],["Ques…	null	[1,"5",2,"5",3,"5",4,"5",5,"10",6,"5",7,"5",8,"5",9,"5"]	en	Thu Jul 14 2022 10:23:44 GMT+0200 (heure d’été d’Europe centrale)	Roboto	correct	[{"mouse_pos":[192,203],"mouse_target":"","is_clicked":1,"click_pos":[192,203],"click_target":"","page":"Shopping"},{"mouse_pos":[192,203],"mouse_target":"","is_clicked":0,"click_pos":[192,203],"click_target":"","page":"Shopping"},{"mouse_pos":[192,203],"mouse_target":"","is_clicked":0,"click_pos":[192,203],"click_target":"","page":"Shopping"},{"mouse_pos":[192,203],"mouse_target":"","is_clicked"…	Mozilla/5.0 (Linux; Android 10; CPH1931) AppleWebKit/537.36 (KHTML, like Gecko) Chrome/102.0.0.0 Mobile Safari/537.36	Thu Jul 14 2022 10:21:47 GMT+0200 (heure d’été d’Europe centrale)	Thu Jul 14 2022 10:23:44 GMT+0200 (heure d’été d’Europe centrale)	15/09/2002
gGt1c5go71	male	[["First Task",9523],["Shopping",24165],["Product",12899],["Cart",7153],["Second Task",16361],["Potatoes",66441],["Questionnaire",85289],["Questionnaire",1657786449000],["Questionnaire",94589],["Questionnaire",1657786449608],["Questionnaire",94781],["Questionnaire",1657786449777],["Questionnaire",94944],["Questionnaire",1657786449948],["Questionnaire",95110],["Questionnaire",1657786450118],["Ques…	null	[1,"5",2,"5",3,"5",4,"5",5,"10",6,"5",7,"5",8,"5",9,"5"]	en	Thu Jul 14 2022 10:23:44 GMT+0200 (heure d’été d’Europe centrale)	Roboto	correct	[{"mouse_pos":[192,203],"mouse_target":"","is_clicked":1,"click_pos":[192,203],"click_target":"","page":"Shopping"},{"mouse_pos":[192,203],"mouse_target":"","is_clicked":0,"click_pos":[192,203],"click_target":"","page":"Shopping"},{"mouse_pos":[192,203],"mouse_target":"","is_clicked":0,"click_pos":[192,203],"click_target":"","page":"Shopping"},{"mouse_pos":[192,203],"mouse_target":"","is_clicked"…	Mozilla/5.0 (Linux; Android 10; CPH1931) AppleWebKit/537.36 (KHTML, like Gecko) Chrome/102.0.0.0 Mobile Safari/537.36	Thu Jul 14 2022 10:21:53 GMT+0200 (heure d’été d’Europe centrale)	Thu Jul 14 2022 10:23:44 GMT+0200 (heure d’été d’Europe centrale)	15/09/2002
IxSKxFaXpA	male	[["First Task",9523],["Shopping",24165],["Product",12899],["Cart",7153],["Second Task",16361],["Potatoes",66441],["Questionnaire",85289],["Questionnaire",1657786449000],["Questionnaire",94589],["Questionnaire",1657786449608],["Questionnaire",94781],["Questionnaire",1657786449777],["Questionnaire",94944],["Questionnaire",1657786449948],["Questionnaire",95110],["Questionnaire",1657786450118],["Ques…	null	[1,"5",2,"5",3,"5",4,"5",5,"10",6,"5",7,"5",8,"5",9,"5"]	en	Thu Jul 14 2022 10:23:44 GMT+0200 (heure d’été d’Europe centrale)	Roboto	correct	[{"mouse_pos":[192,203],"mouse_target":"","is_clicked":1,"click_pos":[192,203],"click_target":"","page":"Shopping"},{"mouse_pos":[192,203],"mouse_target":"","is_clicked":0,"click_pos":[192,203],"click_target":"","page":"Shopping"},{"mouse_pos":[192,203],"mouse_target":"","is_clicked":0,"click_pos":[192,203],"click_target":"","page":"Shopping"},{"mouse_pos":[192,203],"mouse_target":"","is_clicked"…	Mozilla/5.0 (Linux; Android 10; CPH1931) AppleWebKit/537.36 (KHTML, like Gecko) Chrome/102.0.0.0 Mobile Safari/537.36	Thu Jul 14 2022 10:21:50 GMT+0200 (heure d’été d’Europe centrale)	Thu Jul 14 2022 10:23:44 GMT+0200 (heure d’été d’Europe centrale)	15/09/2002
H0UjyUqcdG	male	[["First Task",9523],["Shopping",24165],["Product",12899],["Cart",7153],["Second Task",16361],["Potatoes",66441],["Questionnaire",85289],["Questionnaire",1657786449000],["Questionnaire",94589],["Questionnaire",1657786449608],["Questionnaire",94781],["Questionnaire",1657786449777],["Questionnaire",94944],["Questionnaire",1657786449948],["Questionnaire",95110],["Questionnaire",1657786450118],["Ques…	null	[1,"5",2,"5",3,"5",4,"5",5,"10",6,"5",7,"5",8,"5",9,"5"]	en	Thu Jul 14 2022 10:23:44 GMT+0200 (heure d’été d’Europe centrale)	Roboto	correct	[{"mouse_pos":[192,203],"mouse_target":"","is_clicked":1,"click_pos":[192,203],"click_target":"","page":"Shopping"},{"mouse_pos":[192,203],"mouse_target":"","is_clicked":0,"click_pos":[192,203],"click_target":"","page":"Shopping"},{"mouse_pos":[192,203],"mouse_target":"","is_clicked":0,"click_pos":[192,203],"click_target":"","page":"Shopping"},{"mouse_pos":[192,203],"mouse_target":"","is_clicked"…	Mozilla/5.0 (Linux; Android 10; CPH1931) AppleWebKit/537.36 (KHTML, like Gecko) Chrome/102.0.0.0 Mobile Safari/537.36	Thu Jul 14 2022 10:21:46 GMT+0200 (heure d’été d’Europe centrale)	Thu Jul 14 2022 10:23:44 GMT+0200 (heure d’été d’Europe centrale)	15/09/2002
emaOQG90ts	male	[["First Task",9523],["Shopping",24165],["Product",12899],["Cart",7153],["Second Task",16361],["Potatoes",66441],["Questionnaire",85289],["Questionnaire",1657786449000],["Questionnaire",94589],["Questionnaire",1657786449608],["Questionnaire",94781],["Questionnaire",1657786449777],["Questionnaire",94944],["Questionnaire",1657786449948],["Questionnaire",95110],["Questionnaire",1657786450118],["Ques…	null	[1,"5",2,"5",3,"5",4,"5",5,"10",6,"5",7,"5",8,"5",9,"5"]	en	Thu Jul 14 2022 10:23:44 GMT+0200 (heure d’été d’Europe centrale)	Roboto	correct	[{"mouse_pos":[192,203],"mouse_target":"","is_clicked":1,"click_pos":[192,203],"click_target":"","page":"Shopping"},{"mouse_pos":[192,203],"mouse_target":"","is_clicked":0,"click_pos":[192,203],"click_target":"","page":"Shopping"},{"mouse_pos":[192,203],"mouse_target":"","is_clicked":0,"click_pos":[192,203],"click_target":"","page":"Shopping"},{"mouse_pos":[192,203],"mouse_target":"","is_clicked"…	Mozilla/5.0 (Linux; Android 10; CPH1931) AppleWebKit/537.36 (KHTML, like Gecko) Chrome/102.0.0.0 Mobile Safari/537.36	Thu Jul 14 2022 10:21:52 GMT+0200 (heure d’été d’Europe centrale)	Thu Jul 14 2022 10:23:44 GMT+0200 (heure d’été d’Europe centrale)	15/09/2002
Z1VFQxBiAI	male	[["First Task",9523],["Shopping",24165],["Product",12899],["Cart",7153],["Second Task",16361],["Potatoes",66441],["Questionnaire",85289],["Questionnaire",1657786449000],["Questionnaire",94589],["Questionnaire",1657786449608],["Questionnaire",94781],["Questionnaire",1657786449777],["Questionnaire",94944],["Questionnaire",1657786449948],["Questionnaire",95110],["Questionnaire",1657786450118],["Ques…	null	[1,"5",2,"5",3,"5",4,"5",5,"10",6,"5",7,"5",8,"5",9,"5"]	en	Thu Jul 14 2022 10:23:44 GMT+0200 (heure d’été d’Europe centrale)	Roboto	correct	[{"mouse_pos":[192,203],"mouse_target":"","is_clicked":1,"click_pos":[192,203],"click_target":"","page":"Shopping"},{"mouse_pos":[192,203],"mouse_target":"","is_clicked":0,"click_pos":[192,203],"click_target":"","page":"Shopping"},{"mouse_pos":[192,203],"mouse_target":"","is_clicked":0,"click_pos":[192,203],"click_target":"","page":"Shopping"},{"mouse_pos":[192,203],"mouse_target":"","is_clicked"…	Mozilla/5.0 (Linux; Android 10; CPH1931) AppleWebKit/537.36 (KHTML, like Gecko) Chrome/102.0.0.0 Mobile Safari/537.36	Thu Jul 14 2022 10:21:52 GMT+0200 (heure d’été d’Europe centrale)	Thu Jul 14 2022 10:23:44 GMT+0200 (heure d’été d’Europe centrale)	15/09/2002
9cuDHrNcQN	male	[["First Task",9523],["Shopping",24165],["Product",12899],["Cart",7153],["Second Task",16361],["Potatoes",66441],["Questionnaire",85289],["Questionnaire",1657786449000],["Questionnaire",94589],["Questionnaire",1657786449608],["Questionnaire",94781],["Questionnaire",1657786449777],["Questionnaire",94944],["Questionnaire",1657786449948],["Questionnaire",95110],["Questionnaire",1657786450118],["Ques…	null	[1,"5",2,"5",3,"5",4,"5",5,"10",6,"5",7,"5",8,"5",9,"5"]	en	Thu Jul 14 2022 10:23:45 GMT+0200 (heure d’été d’Europe centrale)	Roboto	correct	[{"mouse_pos":[192,203],"mouse_target":"","is_clicked":1,"click_pos":[192,203],"click_target":"","page":"Shopping"},{"mouse_pos":[192,203],"mouse_target":"","is_clicked":0,"click_pos":[192,203],"click_target":"","page":"Shopping"},{"mouse_pos":[192,203],"mouse_target":"","is_clicked":0,"click_pos":[192,203],"click_target":"","page":"Shopping"},{"mouse_pos":[192,203],"mouse_target":"","is_clicked"…	Mozilla/5.0 (Linux; Android 10; CPH1931) AppleWebKit/537.36 (KHTML, like Gecko) Chrome/102.0.0.0 Mobile Safari/537.36	Thu Jul 14 2022 10:21:50 GMT+0200 (heure d’été d’Europe centrale)	Thu Jul 14 2022 10:23:45 GMT+0200 (heure d’été d’Europe centrale)	15/09/2002
oNvFlb9N3r	male	[["First Task",9523],["Shopping",24165],["Product",12899],["Cart",7153],["Second Task",16361],["Potatoes",66441],["Questionnaire",85289],["Questionnaire",1657786449000],["Questionnaire",94589],["Questionnaire",1657786449608],["Questionnaire",94781],["Questionnaire",1657786449777],["Questionnaire",94944],["Questionnaire",1657786449948],["Questionnaire",95110],["Questionnaire",1657786450118],["Ques…	null	[1,"5",2,"5",3,"5",4,"5",5,"10",6,"5",7,"5",8,"5",9,"5"]	en	Thu Jul 14 2022 10:23:44 GMT+0200 (heure d’été d’Europe centrale)	Roboto	correct	[{"mouse_pos":[192,203],"mouse_target":"","is_clicked":1,"click_pos":[192,203],"click_target":"","page":"Shopping"},{"mouse_pos":[192,203],"mouse_target":"","is_clicked":0,"click_pos":[192,203],"click_target":"","page":"Shopping"},{"mouse_pos":[192,203],"mouse_target":"","is_clicked":0,"click_pos":[192,203],"click_target":"","page":"Shopping"},{"mouse_pos":[192,203],"mouse_target":"","is_clicked"…	Mozilla/5.0 (Linux; Android 10; CPH1931) AppleWebKit/537.36 (KHTML, like Gecko) Chrome/102.0.0.0 Mobile Safari/537.36	Thu Jul 14 2022 10:21:51 GMT+0200 (heure d’été d’Europe centrale)	Thu Jul 14 2022 10:23:44 GMT+0200 (heure d’été d’Europe centrale)	15/09/2002
pxgW9UyhDM	male	[["First Task",9523],["Shopping",24165],["Product",12899],["Cart",7153],["Second Task",16361],["Potatoes",66441],["Questionnaire",85289],["Questionnaire",1657786449000],["Questionnaire",94589],["Questionnaire",1657786449608],["Questionnaire",94781],["Questionnaire",1657786449777],["Questionnaire",94944],["Questionnaire",1657786449948],["Questionnaire",95110],["Questionnaire",1657786450118],["Ques…	null	[1,"5",2,"5",3,"5",4,"5",5,"10",6,"5",7,"5",8,"5",9,"5"]	en	Thu Jul 14 2022 10:23:45 GMT+0200 (heure d’été d’Europe centrale)	Roboto	correct	[{"mouse_pos":[192,203],"mouse_target":"","is_clicked":1,"click_pos":[192,203],"click_target":"","page":"Shopping"},{"mouse_pos":[192,203],"mouse_target":"","is_clicked":0,"click_pos":[192,203],"click_target":"","page":"Shopping"},{"mouse_pos":[192,203],"mouse_target":"","is_clicked":0,"click_pos":[192,203],"click_target":"","page":"Shopping"},{"mouse_pos":[192,203],"mouse_target":"","is_clicked"…	Mozilla/5.0 (Linux; Android 10; CPH1931) AppleWebKit/537.36 (KHTML, like Gecko) Chrome/102.0.0.0 Mobile Safari/537.36	Thu Jul 14 2022 10:21:51 GMT+0200 (heure d’été d’Europe centrale)	Thu Jul 14 2022 10:23:45 GMT+0200 (heure d’été d’Europe centrale)	15/09/2002
W0hkokrx3Z	male	[["First Task",9523],["Shopping",24165],["Product",12899],["Cart",7153],["Second Task",16361],["Potatoes",66441],["Questionnaire",85289],["Questionnaire",1657786449000],["Questionnaire",94589],["Questionnaire",1657786449608],["Questionnaire",94781],["Questionnaire",1657786449777],["Questionnaire",94944],["Questionnaire",1657786449948],["Questionnaire",95110],["Questionnaire",1657786450118],["Ques…	null	[1,"5",2,"5",3,"5",4,"5",5,"10",6,"5",7,"5",8,"5",9,"5"]	en	Thu Jul 14 2022 10:23:45 GMT+0200 (heure d’été d’Europe centrale)	Roboto	correct	[{"mouse_pos":[192,203],"mouse_target":"","is_clicked":1,"click_pos":[192,203],"click_target":"","page":"Shopping"},{"mouse_pos":[192,203],"mouse_target":"","is_clicked":0,"click_pos":[192,203],"click_target":"","page":"Shopping"},{"mouse_pos":[192,203],"mouse_target":"","is_clicked":0,"click_pos":[192,203],"click_target":"","page":"Shopping"},{"mouse_pos":[192,203],"mouse_target":"","is_clicked"…	Mozilla/5.0 (Linux; Android 10; CPH1931) AppleWebKit/537.36 (KHTML, like Gecko) Chrome/102.0.0.0 Mobile Safari/537.36	Thu Jul 14 2022 10:21:51 GMT+0200 (heure d’été d’Europe centrale)	Thu Jul 14 2022 10:23:45 GMT+0200 (heure d’été d’Europe centrale)	15/09/2002
ys6DAg1Eyc	male	[["First Task",9523],["Shopping",24165],["Product",12899],["Cart",7153],["Second Task",16361],["Potatoes",66441],["Questionnaire",85289],["Questionnaire",1657786449000],["Questionnaire",94589],["Questionnaire",1657786449608],["Questionnaire",94781],["Questionnaire",1657786449777],["Questionnaire",94944],["Questionnaire",1657786449948],["Questionnaire",95110],["Questionnaire",1657786450118],["Ques…	null	[1,"5",2,"5",3,"5",4,"5",5,"10",6,"5",7,"5",8,"5",9,"5"]	en	Thu Jul 14 2022 10:23:44 GMT+0200 (heure d’été d’Europe centrale)	Roboto	correct	[{"mouse_pos":[192,203],"mouse_target":"","is_clicked":1,"click_pos":[192,203],"click_target":"","page":"Shopping"},{"mouse_pos":[192,203],"mouse_target":"","is_clicked":0,"click_pos":[192,203],"click_target":"","page":"Shopping"},{"mouse_pos":[192,203],"mouse_target":"","is_clicked":0,"click_pos":[192,203],"click_target":"","page":"Shopping"},{"mouse_pos":[192,203],"mouse_target":"","is_clicked"…	Mozilla/5.0 (Linux; Android 10; CPH1931) AppleWebKit/537.36 (KHTML, like Gecko) Chrome/102.0.0.0 Mobile Safari/537.36	Thu Jul 14 2022 10:21:47 GMT+0200 (heure d’été d’Europe centrale)	Thu Jul 14 2022 10:23:44 GMT+0200 (heure d’été d’Europe centrale)	15/09/2002
MnYoDxobFx	male	[["First Task",9523],["Shopping",24165],["Product",12899],["Cart",7153],["Second Task",16361],["Potatoes",66441],["Questionnaire",85289],["Questionnaire",1657786449000],["Questionnaire",94589],["Questionnaire",1657786449608],["Questionnaire",94781],["Questionnaire",1657786449777],["Questionnaire",94944],["Questionnaire",1657786449948],["Questionnaire",95110],["Questionnaire",1657786450118],["Ques…	null	[1,"5",2,"5",3,"5",4,"5",5,"10",6,"5",7,"5",8,"5",9,"5"]	en	Thu Jul 14 2022 10:23:44 GMT+0200 (heure d’été d’Europe centrale)	Roboto	correct	[{"mouse_pos":[192,203],"mouse_target":"","is_clicked":1,"click_pos":[192,203],"click_target":"","page":"Shopping"},{"mouse_pos":[192,203],"mouse_target":"","is_clicked":0,"click_pos":[192,203],"click_target":"","page":"Shopping"},{"mouse_pos":[192,203],"mouse_target":"","is_clicked":0,"click_pos":[192,203],"click_target":"","page":"Shopping"},{"mouse_pos":[192,203],"mouse_target":"","is_clicked"…	Mozilla/5.0 (Linux; Android 10; CPH1931) AppleWebKit/537.36 (KHTML, like Gecko) Chrome/102.0.0.0 Mobile Safari/537.36	Thu Jul 14 2022 10:21:50 GMT+0200 (heure d’été d’Europe centrale)	Thu Jul 14 2022 10:23:44 GMT+0200 (heure d’été d’Europe centrale)	15/09/2002
0yAxIJcvcj	male	[["First Task",9523],["Shopping",24165],["Product",12899],["Cart",7153],["Second Task",16361],["Potatoes",66441],["Questionnaire",85289],["Questionnaire",1657786449000],["Questionnaire",94589],["Questionnaire",1657786449608],["Questionnaire",94781],["Questionnaire",1657786449777],["Questionnaire",94944],["Questionnaire",1657786449948],["Questionnaire",95110],["Questionnaire",1657786450118],["Ques…	null	[1,"5",2,"5",3,"5",4,"5",5,"10",6,"5",7,"5",8,"5",9,"5"]	en	Thu Jul 14 2022 10:23:46 GMT+0200 (heure d’été d’Europe centrale)	Roboto	correct	[{"mouse_pos":[192,203],"mouse_target":"","is_clicked":1,"click_pos":[192,203],"click_target":"","page":"Shopping"},{"mouse_pos":[192,203],"mouse_target":"","is_clicked":0,"click_pos":[192,203],"click_target":"","page":"Shopping"},{"mouse_pos":[192,203],"mouse_target":"","is_clicked":0,"click_pos":[192,203],"click_target":"","page":"Shopping"},{"mouse_pos":[192,203],"mouse_target":"","is_clicked"…	Mozilla/5.0 (Linux; Android 10; CPH1931) AppleWebKit/537.36 (KHTML, like Gecko) Chrome/102.0.0.0 Mobile Safari/537.36	Thu Jul 14 2022 10:21:52 GMT+0200 (heure d’été d’Europe centrale)	Thu Jul 14 2022 10:23:46 GMT+0200 (heure d’été d’Europe centrale)	15/09/2002
rll0W35FD3	male	[["First Task",9523],["Shopping",24165],["Product",12899],["Cart",7153],["Second Task",16361],["Potatoes",66441],["Questionnaire",85289],["Questionnaire",1657786449000],["Questionnaire",94589],["Questionnaire",1657786449608],["Questionnaire",94781],["Questionnaire",1657786449777],["Questionnaire",94944],["Questionnaire",1657786449948],["Questionnaire",95110],["Questionnaire",1657786450118],["Ques…	null	[1,"5",2,"5",3,"5",4,"5",5,"10",6,"5",7,"5",8,"5",9,"5"]	en	Thu Jul 14 2022 10:23:46 GMT+0200 (heure d’été d’Europe centrale)	Roboto	correct	[{"mouse_pos":[192,203],"mouse_target":"","is_clicked":1,"click_pos":[192,203],"click_target":"","page":"Shopping"},{"mouse_pos":[192,203],"mouse_target":"","is_clicked":0,"click_pos":[192,203],"click_target":"","page":"Shopping"},{"mouse_pos":[192,203],"mouse_target":"","is_clicked":0,"click_pos":[192,203],"click_target":"","page":"Shopping"},{"mouse_pos":[192,203],"mouse_target":"","is_clicked"…	Mozilla/5.0 (Linux; Android 10; CPH1931) AppleWebKit/537.36 (KHTML, like Gecko) Chrome/102.0.0.0 Mobile Safari/537.36	Thu Jul 14 2022 10:21:52 GMT+0200 (heure d’été d’Europe centrale)	Thu Jul 14 2022 10:23:46 GMT+0200 (heure d’été d’Europe centrale)	15/09/2002
olFMcRc8Dj	male	[["First Task",9523],["Shopping",24165],["Product",12899],["Cart",7153],["Second Task",16361],["Potatoes",66441],["Questionnaire",85289],["Questionnaire",1657786449000],["Questionnaire",94589],["Questionnaire",1657786449608],["Questionnaire",94781],["Questionnaire",1657786449777],["Questionnaire",94944],["Questionnaire",1657786449948],["Questionnaire",95110],["Questionnaire",1657786450118],["Ques…	null	[1,"5",2,"5",3,"5",4,"5",5,"10",6,"5",7,"5",8,"5",9,"5"]	en	Thu Jul 14 2022 10:23:46 GMT+0200 (heure d’été d’Europe centrale)	Roboto	correct	[{"mouse_pos":[192,203],"mouse_target":"","is_clicked":1,"click_pos":[192,203],"click_target":"","page":"Shopping"},{"mouse_pos":[192,203],"mouse_target":"","is_clicked":0,"click_pos":[192,203],"click_target":"","page":"Shopping"},{"mouse_pos":[192,203],"mouse_target":"","is_clicked":0,"click_pos":[192,203],"click_target":"","page":"Shopping"},{"mouse_pos":[192,203],"mouse_target":"","is_clicked"…	Mozilla/5.0 (Linux; Android 10; CPH1931) AppleWebKit/537.36 (KHTML, like Gecko) Chrome/102.0.0.0 Mobile Safari/537.36	Thu Jul 14 2022 10:21:46 GMT+0200 (heure d’été d’Europe centrale)	Thu Jul 14 2022 10:23:46 GMT+0200 (heure d’été d’Europe centrale)	15/09/2002
PlNI4XTcOJ	male	[["First Task",9523],["Shopping",24165],["Product",12899],["Cart",7153],["Second Task",16361],["Potatoes",66441],["Questionnaire",85289],["Questionnaire",1657786449000],["Questionnaire",94589],["Questionnaire",1657786449608],["Questionnaire",94781],["Questionnaire",1657786449777],["Questionnaire",94944],["Questionnaire",1657786449948],["Questionnaire",95110],["Questionnaire",1657786450118],["Ques…	null	[1,"5",2,"5",3,"5",4,"5",5,"10",6,"5",7,"5",8,"5",9,"5"]	en	Thu Jul 14 2022 10:23:46 GMT+0200 (heure d’été d’Europe centrale)	Roboto	correct	[{"mouse_pos":[192,203],"mouse_target":"","is_clicked":1,"click_pos":[192,203],"click_target":"","page":"Shopping"},{"mouse_pos":[192,203],"mouse_target":"","is_clicked":0,"click_pos":[192,203],"click_target":"","page":"Shopping"},{"mouse_pos":[192,203],"mouse_target":"","is_clicked":0,"click_pos":[192,203],"click_target":"","page":"Shopping"},{"mouse_pos":[192,203],"mouse_target":"","is_clicked"…	Mozilla/5.0 (Linux; Android 10; CPH1931) AppleWebKit/537.36 (KHTML, like Gecko) Chrome/102.0.0.0 Mobile Safari/537.36	Thu Jul 14 2022 10:21:53 GMT+0200 (heure d’été d’Europe centrale)	Thu Jul 14 2022 10:23:46 GMT+0200 (heure d’été d’Europe centrale)	15/09/2002
tiJR20wnDL	male	[["First Task",9523],["Shopping",24165],["Product",12899],["Cart",7153],["Second Task",16361],["Potatoes",66441],["Questionnaire",85289],["Questionnaire",1657786449000],["Questionnaire",94589],["Questionnaire",1657786449608],["Questionnaire",94781],["Questionnaire",1657786449777],["Questionnaire",94944],["Questionnaire",1657786449948],["Questionnaire",95110],["Questionnaire",1657786450118],["Ques…	null	[1,"5",2,"5",3,"5",4,"5",5,"10",6,"5",7,"5",8,"5",9,"5"]	en	Thu Jul 14 2022 10:23:46 GMT+0200 (heure d’été d’Europe centrale)	Roboto	correct	[{"mouse_pos":[192,203],"mouse_target":"","is_clicked":1,"click_pos":[192,203],"click_target":"","page":"Shopping"},{"mouse_pos":[192,203],"mouse_target":"","is_clicked":0,"click_pos":[192,203],"click_target":"","page":"Shopping"},{"mouse_pos":[192,203],"mouse_target":"","is_clicked":0,"click_pos":[192,203],"click_target":"","page":"Shopping"},{"mouse_pos":[192,203],"mouse_target":"","is_clicked"…	Mozilla/5.0 (Linux; Android 10; CPH1931) AppleWebKit/537.36 (KHTML, like Gecko) Chrome/102.0.0.0 Mobile Safari/537.36	Thu Jul 14 2022 10:21:45 GMT+0200 (heure d’été d’Europe centrale)	Thu Jul 14 2022 10:23:46 GMT+0200 (heure d’été d’Europe centrale)	15/09/2002
ZMt4ZMNaoL	male	[["First Task",9523],["Shopping",24165],["Product",12899],["Cart",7153],["Second Task",16361],["Potatoes",66441],["Questionnaire",85289],["Questionnaire",1657786449000],["Questionnaire",94589],["Questionnaire",1657786449608],["Questionnaire",94781],["Questionnaire",1657786449777],["Questionnaire",94944],["Questionnaire",1657786449948],["Questionnaire",95110],["Questionnaire",1657786450118],["Ques…	null	[1,"5",2,"5",3,"5",4,"5",5,"10",6,"5",7,"5",8,"5",9,"5"]	en	Thu Jul 14 2022 10:23:46 GMT+0200 (heure d’été d’Europe centrale)	Roboto	correct	[{"mouse_pos":[192,203],"mouse_target":"","is_clicked":1,"click_pos":[192,203],"click_target":"","page":"Shopping"},{"mouse_pos":[192,203],"mouse_target":"","is_clicked":0,"click_pos":[192,203],"click_target":"","page":"Shopping"},{"mouse_pos":[192,203],"mouse_target":"","is_clicked":0,"click_pos":[192,203],"click_target":"","page":"Shopping"},{"mouse_pos":[192,203],"mouse_target":"","is_clicked"…	Mozilla/5.0 (Linux; Android 10; CPH1931) AppleWebKit/537.36 (KHTML, like Gecko) Chrome/102.0.0.0 Mobile Safari/537.36	Thu Jul 14 2022 10:21:51 GMT+0200 (heure d’été d’Europe centrale)	Thu Jul 14 2022 10:23:46 GMT+0200 (heure d’été d’Europe centrale)	15/09/2002
DrZAOFi3VL	male	[["First Task",13591],["Shopping",5130],["Product",6150],["Cart",1741],["Second Task",12060],["Potatoes",40082],["Questionnaire",68306]]	null	[1,"4",2,"3",3,"3",4,"2",5,"2",6,"2",7,"2",8,"4",9,"5"]	en	Thu Jul 14 2022 10:29:08 GMT+0200 (heure d’été d’Europe centrale)	"Roboto Serif"	correct	[{"mouse_pos":[101,826],"mouse_target":"addToCart","is_clicked":1,"click_pos":[101,826],"click_target":"addToCart","page":"Product"},{"mouse_pos":[101,826],"mouse_target":"addToCart","is_clicked":0,"click_pos":[101,826],"click_target":"addToCart","page":"Product"},{"mouse_pos":[101,826],"mouse_target":"addToCart","is_clicked":0,"click_pos":[101,826],"click_target":"addToCart","page":"Product"},{"…	Mozilla/5.0 (Linux; Android 12; M2012K11AG) AppleWebKit/537.36 (KHTML, like Gecko) Chrome/103.0.0.0 Mobile Safari/537.36	Thu Jul 14 2022 10:29:06 GMT+0200 (heure d’été d’Europe centrale)	Thu Jul 14 2022 10:29:08 GMT+0200 (heure d’été d’Europe centrale)	15/09/2001
QDTdvbMCn7	female	[["First Task",11221],["Shopping",1657787200996],["Product",8057],["Cart",2098],["Second Task",12800],["Potatoes",66937],["Questionnaire",62859]]	null	[1,"4",2,"5",3,"5",4,"5",5,"8",6,"4",7,"4",8,"4",9,"4"]	en	Thu Jul 14 2022 10:29:27 GMT+0200 (heure d’été d’Europe centrale)	Roboto	correct	[{"mouse_pos":[136,848],"mouse_target":"addToCart","is_clicked":1,"click_pos":[136,848],"click_target":"addToCart","page":"Product"},{"mouse_pos":[136,848],"mouse_target":"addToCart","is_clicked":0,"click_pos":[136,848],"click_target":"addToCart","page":"Product"},{"mouse_pos":[136,848],"mouse_target":"addToCart","is_clicked":0,"click_pos":[136,848],"click_target":"addToCart","page":"Product"},{"…	Mozilla/5.0 (iPhone; CPU iPhone OS 14_8_1 like Mac OS X) AppleWebKit/605.1.15 (KHTML, like Gecko) Version/14.1.2 Mobile/15E148 Safari/604.1	Thu Jul 14 2022 10:29:25 GMT+0200 (heure d’été d’Europe centrale)	Thu Jul 14 2022 10:29:27 GMT+0200 (heure d’été d’Europe centrale)	06/11/1999
efzncu0UlO	male	[["First Task",8604],["Shopping",1657787226248],["Product",5213],["Cart",2854],["Second Task",17141],["Potatoes",66458],["Questionnaire",65356]]	null	[1,"3",2,"3",3,"4",4,"4",5,"8",6,"4",7,"4",8,"5",9,"5"]	en	Thu Jul 14 2022 10:29:58 GMT+0200 (heure d’été d’Europe centrale)	"Roboto Serif"	correct	[{"mouse_pos":[143,825],"mouse_target":"addToCart","is_clicked":1,"click_pos":[143,825],"click_target":"addToCart","page":"Product"},{"mouse_pos":[143,825],"mouse_target":"addToCart","is_clicked":0,"click_pos":[143,825],"click_target":"addToCart","page":"Product"},{"mouse_pos":[143,825],"mouse_target":"addToCart","is_clicked":0,"click_pos":[143,825],"click_target":"addToCart","page":"Product"},{"…	Mozilla/5.0 (Linux; Android 11; SM-A205F) AppleWebKit/537.36 (KHTML, like Gecko) Chrome/101.0.0.0 Mobile Safari/537.36	Thu Jul 14 2022 10:29:56 GMT+0200 (heure d’été d’Europe centrale)	Thu Jul 14 2022 10:29:58 GMT+0200 (heure d’été d’Europe centrale)	09/01/2002
bInoIoz7hH	male	[["First Task",21568],["Shopping",4729],["Shopping",1657787282147],["Product",6679],["Cart",4996],["Second Task",23740],["Potatoes",77506],["Questionnaire",65811]]	null	[1,"5",2,"5",3,"5",4,"5",5,"10",6,"5",7,"5",8,"5",9,"5"]	en	Thu Jul 14 2022 10:31:17 GMT+0200 (heure d’été d’Europe centrale)	"Roboto Serif"	correct	[{"mouse_pos":[222,5418],"mouse_target":"viewDetails-lemons","is_clicked":1,"click_pos":[222,5418],"click_target":"viewDetails-lemons","page":"Shopping"},{"mouse_pos":[222,5418],"mouse_target":"viewDetails-lemons","is_clicked":0,"click_pos":[222,5418],"click_target":"viewDetails-lemons","page":"Shopping"},{"mouse_pos":[134,834],"mouse_target":"addToCart","is_clicked":1,"click_pos":[134,834],"clic…	Mozilla/5.0 (Linux; Android 11; CPH2239) AppleWebKit/537.36 (KHTML, like Gecko) Chrome/103.0.0.0 Mobile Safari/537.36	Thu Jul 14 2022 10:31:16 GMT+0200 (heure d’été d’Europe centrale)	Thu Jul 14 2022 10:31:17 GMT+0200 (heure d’été d’Europe centrale)	18/11/2000
xmgHJCYHGU	female	[["First Task",12277],["Shopping",6117],["Product",7684],["Cart",4903],["Second Task",33515],["Potatoes",81302],["Questionnaire",85553]]	null	[1,"5",2,"4",3,"4",4,"5",5,"10",6,"4",7,"3",8,"5",9,"4"]	en	Thu Jul 14 2022 10:31:17 GMT+0200 (heure d’été d’Europe centrale)	"Roboto Serif"	correct	[{"mouse_pos":[147,835],"mouse_target":"addToCart","is_clicked":1,"click_pos":[147,835],"click_target":"addToCart","page":"Product"},{"mouse_pos":[147,835],"mouse_target":"addToCart","is_clicked":0,"click_pos":[147,835],"click_target":"addToCart","page":"Product"},{"mouse_pos":[147,835],"mouse_target":"addToCart","is_clicked":0,"click_pos":[147,835],"click_target":"addToCart","page":"Product"},{"…	Mozilla/5.0 (Linux; Android 10; CPH1931) AppleWebKit/537.36 (KHTML, like Gecko) Chrome/103.0.0.0 Mobile Safari/537.36	Thu Jul 14 2022 10:31:16 GMT+0200 (heure d’été d’Europe centrale)	Thu Jul 14 2022 10:31:17 GMT+0200 (heure d’été d’Europe centrale)	27/12/2000
MiiGI1mz7p	male	[["First Task",21568],["Shopping",4729],["Shopping",1657787282147],["Product",6679],["Cart",4996],["Second Task",23740],["Potatoes",77506],["Questionnaire",65811],["Questionnaire",1657787413104],["Questionnaire",65966]]	null	[1,"5",2,"5",3,"5",4,"5",5,"10",6,"5",7,"5",8,"5",9,"5"]	en	Thu Jul 14 2022 10:31:18 GMT+0200 (heure d’été d’Europe centrale)	"Roboto Serif"	correct	[{"mouse_pos":[222,5418],"mouse_target":"viewDetails-lemons","is_clicked":1,"click_pos":[222,5418],"click_target":"viewDetails-lemons","page":"Shopping"},{"mouse_pos":[222,5418],"mouse_target":"viewDetails-lemons","is_clicked":0,"click_pos":[222,5418],"click_target":"viewDetails-lemons","page":"Shopping"},{"mouse_pos":[134,834],"mouse_target":"addToCart","is_clicked":1,"click_pos":[134,834],"clic…	Mozilla/5.0 (Linux; Android 11; CPH2239) AppleWebKit/537.36 (KHTML, like Gecko) Chrome/103.0.0.0 Mobile Safari/537.36	Thu Jul 14 2022 10:31:19 GMT+0200 (heure d’été d’Europe centrale)	Thu Jul 14 2022 10:31:18 GMT+0200 (heure d’été d’Europe centrale)	18/11/2000
ivqpmYjhod	male	[["First Task",14723],["Shopping",13636],["Product",11285],["Cart",6901],["Second Task",18345],["Potatoes",28439],["Questionnaire",76710]]	null	[1,"5",2,"5",3,"5",4,"5",5,"10",6,"5",7,"5",8,"5",9,"5"]	en	Thu Jul 14 2022 10:31:29 GMT+0200 (heure d’été d’Europe centrale)	"Roboto Serif"	correct	[{"mouse_pos":[133,830],"mouse_target":"addToCart","is_clicked":1,"click_pos":[133,830],"click_target":"addToCart","page":"Product"},{"mouse_pos":[133,830],"mouse_target":"addToCart","is_clicked":0,"click_pos":[133,830],"click_target":"addToCart","page":"Product"},{"mouse_pos":[133,830],"mouse_target":"addToCart","is_clicked":0,"click_pos":[133,830],"click_target":"addToCart","page":"Product"},{"…	Mozilla/5.0 (Linux; Android 9; SM-A105F) AppleWebKit/537.36 (KHTML, like Gecko) Chrome/103.0.0.0 Mobile Safari/537.36	Thu Jul 14 2022 10:31:24 GMT+0200 (heure d’été d’Europe centrale)	Thu Jul 14 2022 10:31:29 GMT+0200 (heure d’été d’Europe centrale)	07/06/2001
vhmNchnwHx	male	[["First Task",30479],["Shopping",11856],["Product",13101],["Cart",3033],["Second Task",29661],["Potatoes",111162],["Questionnaire",104488]]	null	[1,"3",2,"3",3,"5",4,"3",5,"0",6,"1",7,"2",8,"4",9,"4"]	en	Thu Jul 14 2022 10:34:07 GMT+0200 (heure d’été d’Europe centrale)	"Roboto Serif"	correct	[{"mouse_pos":[228,5272],"mouse_target":"","is_clicked":1,"click_pos":[228,5272],"click_target":"","page":"Shopping"},{"mouse_pos":[228,5272],"mouse_target":"","is_clicked":0,"click_pos":[228,5272],"click_target":"","page":"Shopping"},{"mouse_pos":[228,5272],"mouse_target":"","is_clicked":0,"click_pos":[228,5272],"click_target":"","page":"Shopping"},{"mouse_pos":[228,5272],"mouse_target":"","is_c…	Mozilla/5.0 (Linux; Android 11; Infinix X6810) AppleWebKit/537.36 (KHTML, like Gecko) Chrome/101.0.0.0 Mobile Safari/537.36	Thu Jul 14 2022 10:34:03 GMT+0200 (heure d’été d’Europe centrale)	Thu Jul 14 2022 10:34:07 GMT+0200 (heure d’été d’Europe centrale)	25/05/1999
CPl3juBsIT	male	[["First Task",30479],["Shopping",11856],["Product",13101],["Cart",3033],["Second Task",29661],["Potatoes",111162],["Questionnaire",104488],["Questionnaire",1657787542830]]	null	[1,"3",2,"3",3,"5",4,"3",5,"0",6,"1",7,"2",8,"4",9,"4"]	en	Thu Jul 14 2022 10:34:08 GMT+0200 (heure d’été d’Europe centrale)	"Roboto Serif"	correct	[{"mouse_pos":[228,5272],"mouse_target":"","is_clicked":1,"click_pos":[228,5272],"click_target":"","page":"Shopping"},{"mouse_pos":[228,5272],"mouse_target":"","is_clicked":0,"click_pos":[228,5272],"click_target":"","page":"Shopping"},{"mouse_pos":[228,5272],"mouse_target":"","is_clicked":0,"click_pos":[228,5272],"click_target":"","page":"Shopping"},{"mouse_pos":[228,5272],"mouse_target":"","is_c…	Mozilla/5.0 (Linux; Android 11; Infinix X6810) AppleWebKit/537.36 (KHTML, like Gecko) Chrome/101.0.0.0 Mobile Safari/537.36	Thu Jul 14 2022 10:34:07 GMT+0200 (heure d’été d’Europe centrale)	Thu Jul 14 2022 10:34:08 GMT+0200 (heure d’été d’Europe centrale)	25/05/1999
Gh179NZ8Yw	male	[["First Task",12488],["Shopping",14929],["Product",29746],["Cart",7914],["Second Task",26035],["Potatoes",82125],["Questionnaire",141487]]	null	[1,"4",2,"3",3,"4",4,"4",5,"7",6,"3",7,"3",8,"3",9,"4"]	en	Thu Jul 14 2022 10:35:35 GMT+0200 (heure d’été d’Europe centrale)	Roboto	correct	[{"mouse_pos":[132,831],"mouse_target":"addToCart","is_clicked":1,"click_pos":[132,831],"click_target":"addToCart","page":"Product"},{"mouse_pos":[132,831],"mouse_target":"addToCart","is_clicked":0,"click_pos":[132,831],"click_target":"addToCart","page":"Product"},{"mouse_pos":[132,831],"mouse_target":"addToCart","is_clicked":0,"click_pos":[132,831],"click_target":"addToCart","page":"Product"},{"…	Mozilla/5.0 (Linux; Android 11; SM-A515F) AppleWebKit/537.36 (KHTML, like Gecko) Chrome/93.0.4577.62 Mobile Safari/537.36	Thu Jul 14 2022 10:35:32 GMT+0200 (heure d’été d’Europe centrale)	Thu Jul 14 2022 10:35:35 GMT+0200 (heure d’été d’Europe centrale)	01/01/2000
xI9h58ZgJF	male	[["First Task",32347],["Shopping",6769],["Product",5984],["Cart",4060],["Second Task",15441],["Potatoes",64351],["Questionnaire",72143]]	null	[1,"5",2,"4",3,"4",4,"5",5,"9",6,"4",7,"3",8,"4",9,"5"]	en	Thu Jul 14 2022 10:37:23 GMT+0200 (heure d’été d’Europe centrale)	"Times New Roman"	wrong	[{"mouse_pos":[239,5508],"mouse_target":"","is_clicked":1,"click_pos":[239,5508],"click_target":"","page":"Shopping"},{"mouse_pos":[239,5508],"mouse_target":"","is_clicked":0,"click_pos":[239,5508],"click_target":"","page":"Shopping"},{"mouse_pos":[239,5508],"mouse_target":"","is_clicked":0,"click_pos":[239,5508],"click_target":"","page":"Shopping"},{"mouse_pos":[239,5508],"mouse_target":"","is_c…	Mozilla/5.0 (Linux; Android 11) AppleWebKit/537.36 (KHTML, like Gecko) Chrome/103.0.5060.114 Mobile Safari/537.36	Thu Jul 14 2022 10:37:20 GMT+0200 (heure d’été d’Europe centrale)	Thu Jul 14 2022 10:37:23 GMT+0200 (heure d’été d’Europe centrale)	22/12/2000
A9kZTyEKkt	male	[["First Task",1317],["Shopping",3927],["Product",6423],["Cart",1604],["Second Task",1448],["Potatoes",23999],["Questionnaire",100569]]	null	[1,"2",2,"4",3,"5",4,"4",5,"9",6,"4",7,"4",8,"5",9,"4"]	en	Thu Jul 14 2022 10:37:26 GMT+0200 (heure d’été d’Europe centrale)	"Roboto Serif"	correct	[{"mouse_pos":[151,827],"mouse_target":"addToCart","is_clicked":1,"click_pos":[151,827],"click_target":"addToCart","page":"Product"},{"mouse_pos":[151,827],"mouse_target":"addToCart","is_clicked":0,"click_pos":[151,827],"click_target":"addToCart","page":"Product"},{"mouse_pos":[151,827],"mouse_target":"addToCart","is_clicked":0,"click_pos":[151,827],"click_target":"addToCart","page":"Product"},{"…	Mozilla/5.0 (Linux; Android 12; SAMSUNG SM-M317F) AppleWebKit/537.36 (KHTML, like Gecko) SamsungBrowser/17.0 Chrome/96.0.4664.104 Mobile Safari/537.36	Thu Jul 14 2022 10:37:22 GMT+0200 (heure d’été d’Europe centrale)	Thu Jul 14 2022 10:37:26 GMT+0200 (heure d’été d’Europe centrale)	19/11/1986
nrW1v6SyJ6	male	[["First Task",610003],["Shopping",469079],["Product",5028],["Cart",1943],["Second Task",2510],["Potatoes",11026],["Questionnaire",126308]]	null	[1,"2",2,"2",3,"3",4,"2",5,"6",6,"3",7,"2",8,"2",9,"1"]	en	Thu Jul 14 2022 10:37:41 GMT+0200 (heure d’été d’Europe centrale)	"Roboto Serif"	correct	[{"mouse_pos":[200,1],"mouse_target":"","is_clicked":0,"click_pos":[0,0],"click_target":"","page":"First Task"},{"mouse_pos":[395,136],"mouse_target":"","is_clicked":0,"click_pos":[0,0],"click_target":"","page":"First Task"},{"mouse_pos":[634,251],"mouse_target":"","is_clicked":0,"click_pos":[0,0],"click_target":"","page":"First Task"},{"mouse_pos":[704,267],"mouse_target":"","is_clicked":0,"clic…	Mozilla/5.0 (Windows NT 10.0; Win64; x64) AppleWebKit/537.36 (KHTML, like Gecko) Chrome/103.0.0.0 Safari/537.36	Thu Jul 14 2022 10:40:56 GMT+0200 (heure d’été d’Europe centrale)	Thu Jul 14 2022 10:37:41 GMT+0200 (heure d’été d’Europe centrale)	20/12/2000
6C6AfFwqoS	female	[["First Task",1657787964951],["Shopping",1657787974342],["Product",4039],["Cart",2634],["Second Task",12828],["Potatoes",46369],["Questionnaire",65956]]	null	[1,"5",2,"4",3,"4",4,"4",5,"7",6,"4",7,"2",8,"2",9,"4"]	en	Thu Jul 14 2022 10:42:21 GMT+0200 (heure d’été d’Europe centrale)	"Roboto Serif"	correct	[{"mouse_pos":[137,801],"mouse_target":"addToCart","is_clicked":1,"click_pos":[137,801],"click_target":"addToCart","page":"Product"},{"mouse_pos":[137,801],"mouse_target":"addToCart","is_clicked":0,"click_pos":[137,801],"click_target":"addToCart","page":"Product"},{"mouse_pos":[137,801],"mouse_target":"addToCart","is_clicked":0,"click_pos":[137,801],"click_target":"addToCart","page":"Product"},{"…	Mozilla/5.0 (Linux; Android 8.0.0; LDN-L21 Build/HUAWEILDN-L21; wv) AppleWebKit/537.36 (KHTML, like Gecko) Version/4.0 Chrome/102.0.5005.125 Mobile Safari/537.36 [FB_IAB/FB4A;FBAV/370.0.0.23.112;]	Thu Jul 14 2022 10:42:18 GMT+0200 (heure d’été d’Europe centrale)	Thu Jul 14 2022 10:42:21 GMT+0200 (heure d’été d’Europe centrale)	13/02/1998
2CerHCwO9B	male	[["First Task",7539],["Shopping",1732],["Product",6904],["Cart",2602],["Second Task",1828],["Potatoes",3966],["Questionnaire",60695]]	null	[1,"3",2,"3",3,"3",4,"3",5,"7",6,"3",7,"3",8,"3",9,"3"]	en	Thu Jul 14 2022 10:50:57 GMT+0200 (heure d’été d’Europe centrale)	"Roboto Serif"	correct	[{"mouse_pos":[216,338],"mouse_target":"","is_clicked":1,"click_pos":[216,338],"click_target":"","page":"Shopping"},{"mouse_pos":[216,338],"mouse_target":"","is_clicked":0,"click_pos":[216,338],"click_target":"","page":"Shopping"},{"mouse_pos":[216,338],"mouse_target":"","is_clicked":0,"click_pos":[216,338],"click_target":"","page":"Shopping"},{"mouse_pos":[216,338],"mouse_target":"","is_clicked"…	Mozilla/5.0 (Linux; Android 11; SM-A025F) AppleWebKit/537.36 (KHTML, like Gecko) Chrome/103.0.0.0 Mobile Safari/537.36	Thu Jul 14 2022 10:50:55 GMT+0200 (heure d’été d’Europe centrale)	Thu Jul 14 2022 10:50:57 GMT+0200 (heure d’été d’Europe centrale)	03/01/1999
nzocNMn4DZ	male	[["First Task",754],["Shopping",50221],["Product",9932],["Cart",3982],["Second Task",1221],["Potatoes",13873],["Questionnaire",73831]]	null	[1,"5",2,"2",3,"5",4,"5",5,"10",6,"5",7,"5",8,"5",9,"5"]	en	Thu Jul 14 2022 10:51:42 GMT+0200 (heure d’été d’Europe centrale)	"Roboto Serif"	wrong	[{"mouse_pos":[226,982],"mouse_target":"viewDetails-peaches","is_clicked":1,"click_pos":[226,982],"click_target":"viewDetails-peaches","page":"Shopping"},{"mouse_pos":[226,982],"mouse_target":"viewDetails-peaches","is_clicked":0,"click_pos":[226,982],"click_target":"viewDetails-peaches","page":"Shopping"},{"mouse_pos":[226,982],"mouse_target":"viewDetails-peaches","is_clicked":0,"click_pos":[226,…	Mozilla/5.0 (iPhone; CPU iPhone OS 15_4_1 like Mac OS X) AppleWebKit/605.1.15 (KHTML, like Gecko) Version/15.4 Mobile/15E148 Safari/604.1	Thu Jul 14 2022 10:51:40 GMT+0200 (heure d’été d’Europe centrale)	Thu Jul 14 2022 10:51:42 GMT+0200 (heure d’été d’Europe centrale)	17/02/1995
8DD5uj8F9Q	female	[["First Task",9441],["Shopping",10668],["Product",5790],["Cart",2853],["Second Task",21467],["Potatoes",110468],["Questionnaire",86171]]	null	[1,"5",2,"4",3,"3",4,"4",5,"6",6,"3",7,"3",8,"5",9,"5"]	en	Thu Jul 14 2022 10:51:45 GMT+0200 (heure d’été d’Europe centrale)	"Roboto Serif"	correct	[{"mouse_pos":[198,5274],"mouse_target":"","is_clicked":1,"click_pos":[198,5274],"click_target":"","page":"Shopping"},{"mouse_pos":[198,5274],"mouse_target":"","is_clicked":0,"click_pos":[198,5274],"click_target":"","page":"Shopping"},{"mouse_pos":[198,5274],"mouse_target":"","is_clicked":0,"click_pos":[198,5274],"click_target":"","page":"Shopping"},{"mouse_pos":[198,5274],"mouse_target":"","is_c…	Mozilla/5.0 (Linux; Android 11; RMX2195) AppleWebKit/537.36 (KHTML, like Gecko) Chrome/103.0.0.0 Mobile Safari/537.36	Thu Jul 14 2022 10:51:44 GMT+0200 (heure d’été d’Europe centrale)	Thu Jul 14 2022 10:51:45 GMT+0200 (heure d’été d’Europe centrale)	22/02/2002
2RjWaxNTHR	male	[["First Task",7299],["Shopping",7603],["Product",6535],["Cart",6296],["Second Task",14318],["Potatoes",25167],["Questionnaire",70533]]	null	[1,"4",2,"5",3,"5",4,"4",5,"8",6,"4",7,"4",8,"3",9,"1"]	en	Thu Jul 14 2022 10:52:58 GMT+0200 (heure d’été d’Europe centrale)	"Roboto Serif"	wrong	[{"mouse_pos":[200,329],"mouse_target":"","is_clicked":1,"click_pos":[200,329],"click_target":"","page":"Shopping"},{"mouse_pos":[200,329],"mouse_target":"","is_clicked":0,"click_pos":[200,329],"click_target":"","page":"Shopping"},{"mouse_pos":[200,329],"mouse_target":"","is_clicked":0,"click_pos":[200,329],"click_target":"","page":"Shopping"},{"mouse_pos":[200,329],"mouse_target":"","is_clicked"…	Mozilla/5.0 (Linux; Android 10; Infinix X682B) AppleWebKit/537.36 (KHTML, like Gecko) Chrome/92.0.4515.159 Mobile Safari/537.36	Thu Jul 14 2022 10:52:55 GMT+0200 (heure d’été d’Europe centrale)	Thu Jul 14 2022 10:52:58 GMT+0200 (heure d’été d’Europe centrale)	21/03/2002
XvY5DYArGJ	female	[["First Task",16997],["Shopping",4140],["Product",16728],["Cart",8146],["Second Task",33222],["Potatoes",100478],["Questionnaire",132607]]	null	[1,"3",2,"4",3,"5",4,"5",5,"9",6,"4",7,"5",8,"5",9,"5"]	en	Thu Jul 14 2022 10:52:59 GMT+0200 (heure d’été d’Europe centrale)	Roboto	correct	[{"mouse_pos":[85,827],"mouse_target":"addToCart","is_clicked":1,"click_pos":[85,827],"click_target":"addToCart","page":"Product"},{"mouse_pos":[85,827],"mouse_target":"addToCart","is_clicked":0,"click_pos":[85,827],"click_target":"addToCart","page":"Product"},{"mouse_pos":[85,827],"mouse_target":"addToCart","is_clicked":0,"click_pos":[85,827],"click_target":"addToCart","page":"Product"},{"mouse_…	Mozilla/5.0 (Linux; Android 11; SM-T225N) AppleWebKit/537.36 (KHTML, like Gecko) Chrome/103.0.0.0 Safari/537.36	Thu Jul 14 2022 10:52:57 GMT+0200 (heure d’été d’Europe centrale)	Thu Jul 14 2022 10:52:59 GMT+0200 (heure d’été d’Europe centrale)	16/04/1999
ZnhuoqfISX	male	[["First Task",1033],["Shopping",216014],["Product",9957],["Cart",2896],["Second Task",1082],["Potatoes",3154],["Questionnaire",60464]]	null	[1,"5",2,"4",3,"4",4,"4",5,"9",6,"5",7,"4",8,"4",9,"3"]	en	Thu Jul 14 2022 10:53:17 GMT+0200 (heure d’été d’Europe centrale)	Roboto	correct	[{"mouse_pos":[267,83],"mouse_target":"","is_clicked":1,"click_pos":[267,83],"click_target":"","page":"Shopping"},{"mouse_pos":[267,83],"mouse_target":"","is_clicked":0,"click_pos":[267,83],"click_target":"","page":"Shopping"},{"mouse_pos":[267,83],"mouse_target":"","is_clicked":0,"click_pos":[267,83],"click_target":"","page":"Shopping"},{"mouse_pos":[267,83],"mouse_target":"","is_clicked":0,"cli…	Mozilla/5.0 (Linux; Android 12; M2101K9AG) AppleWebKit/537.36 (KHTML, like Gecko) Chrome/102.0.0.0 Mobile Safari/537.36	Thu Jul 14 2022 10:53:15 GMT+0200 (heure d’été d’Europe centrale)	Thu Jul 14 2022 10:53:17 GMT+0200 (heure d’été d’Europe centrale)	22/09/1994
6841w2B4x9	male	[["First Task",8986],["Shopping",7394],["Product",13580],["Cart",3000],["Second Task",8810],["Potatoes",3860],["Questionnaire",36666]]	null	[1,"3",2,"3",3,"3",4,"4",5,"9",6,"4",7,"4",8,"4",9,"4"]	en	Thu Jul 14 2022 10:53:54 GMT+0200 (heure d’été d’Europe centrale)	Roboto	correct	[{"mouse_pos":[244,5265],"mouse_target":"","is_clicked":1,"click_pos":[244,5265],"click_target":"","page":"Shopping"},{"mouse_pos":[244,5265],"mouse_target":"","is_clicked":0,"click_pos":[244,5265],"click_target":"","page":"Shopping"},{"mouse_pos":[244,5265],"mouse_target":"","is_clicked":0,"click_pos":[244,5265],"click_target":"","page":"Shopping"},{"mouse_pos":[244,5265],"mouse_target":"","is_c…	Mozilla/5.0 (Linux; Android 8.0.0; RNE-L21) AppleWebKit/537.36 (KHTML, like Gecko) Chrome/103.0.0.0 Mobile Safari/537.36	Thu Jul 14 2022 10:53:52 GMT+0200 (heure d’été d’Europe centrale)	Thu Jul 14 2022 10:53:54 GMT+0200 (heure d’été d’Europe centrale)	05/06/2018
ceHDedSZKO	female	[["First Task",3077],["Shopping",37478],["Product",16699],["Cart",22433],["Second Task",18269],["Potatoes",11971],["Questionnaire",85920]]	null	[1,"5",2,"5",3,"5",4,"5",5,"10",6,"5",7,"5",8,"5",9,"5"]	en	Thu Jul 14 2022 10:54:11 GMT+0200 (heure d’été d’Europe centrale)	"Roboto Serif"	wrong	[{"mouse_pos":[270,2286],"mouse_target":"","is_clicked":0,"click_pos":[0,0],"click_target":"","page":"Shopping"},{"mouse_pos":[270,2286],"mouse_target":"","is_clicked":0,"click_pos":[0,0],"click_target":"","page":"Shopping"},{"mouse_pos":[270,2286],"mouse_target":"","is_clicked":0,"click_pos":[0,0],"click_target":"","page":"Shopping"},{"mouse_pos":[270,2286],"mouse_target":"","is_clicked":0,"clic…	Mozilla/5.0 (Linux; Android 11; SM-M022G) AppleWebKit/537.36 (KHTML, like Gecko) Chrome/103.0.0.0 Mobile Safari/537.36	Thu Jul 14 2022 10:54:10 GMT+0200 (heure d’été d’Europe centrale)	Thu Jul 14 2022 10:54:11 GMT+0200 (heure d’été d’Europe centrale)	04/08/2001
IY0rX6T8OL	female	[["First Task",725],["Shopping",2252],["Product",3232],["Cart",2890],["Second Task",14652],["Potatoes",13724],["Questionnaire",84993]]	null	[1,"4",2,"3",3,"4",4,"4",5,"8",6,"4",7,"2",8,"5",9,"5"]	en	Thu Jul 14 2022 10:58:26 GMT+0200 (heure d’été d’Europe centrale)	Roboto	correct	[{"mouse_pos":[137,837],"mouse_target":"addToCart","is_clicked":1,"click_pos":[137,837],"click_target":"addToCart","page":"Product"},{"mouse_pos":[137,837],"mouse_target":"addToCart","is_clicked":0,"click_pos":[137,837],"click_target":"addToCart","page":"Product"},{"mouse_pos":[137,837],"mouse_target":"addToCart","is_clicked":0,"click_pos":[137,837],"click_target":"addToCart","page":"Product"},{"…	Mozilla/5.0 (Linux; Android 9; Infinix X650C) AppleWebKit/537.36 (KHTML, like Gecko) Chrome/93.0.4577.62 Mobile Safari/537.36	Thu Jul 14 2022 10:58:24 GMT+0200 (heure d’été d’Europe centrale)	Thu Jul 14 2022 10:58:26 GMT+0200 (heure d’été d’Europe centrale)	05/06/2001
RuwjMmjRrq	male	[["First Task",1089],["Shopping",5471],["Product",4255],["Cart",1444],["Second Task",756],["Potatoes",45002],["Questionnaire",79951]]	null	[1,"5",2,"4",3,"4",4,"4",5,"7",6,"4",7,"2",8,"4",9,"5"]	en	Thu Jul 14 2022 11:02:55 GMT+0200 (heure d’été d’Europe centrale)	Roboto	correct	[{"mouse_pos":[140,821],"mouse_target":"addToCart","is_clicked":1,"click_pos":[140,821],"click_target":"addToCart","page":"Product"},{"mouse_pos":[140,821],"mouse_target":"addToCart","is_clicked":0,"click_pos":[140,821],"click_target":"addToCart","page":"Product"},{"mouse_pos":[140,821],"mouse_target":"addToCart","is_clicked":0,"click_pos":[140,821],"click_target":"addToCart","page":"Product"},{"…	Mozilla/5.0 (Linux; Android 11; SM-A217F) AppleWebKit/537.36 (KHTML, like Gecko) Chrome/103.0.0.0 Mobile Safari/537.36	Thu Jul 14 2022 11:02:55 GMT+0200 (heure d’été d’Europe centrale)	Thu Jul 14 2022 11:02:55 GMT+0200 (heure d’été d’Europe centrale)	01/01/2001
LSpCeOqs7a	male	[["First Task",9449],["Shopping",1657789379232],["Product",4975],["Cart",3922],["Second Task",5088],["Potatoes",2014],["Questionnaire",21359]]	null	[1,"2",2,"5",3,"5",4,"3",5,"5",6,"3",7,"5",8,"3",9,"4"]	en	Thu Jul 14 2022 11:03:16 GMT+0200 (heure d’été d’Europe centrale)	Roboto	wrong	[{"mouse_pos":[566,51],"mouse_target":"","is_clicked":0,"click_pos":[0,0],"click_target":"","page":"First Task"},{"mouse_pos":[670,176],"mouse_target":"","is_clicked":0,"click_pos":[0,0],"click_target":"","page":"First Task"},{"mouse_pos":[650,269],"mouse_target":"","is_clicked":0,"click_pos":[0,0],"click_target":"","page":"First Task"},{"mouse_pos":[643,290],"mouse_target":"continue1","is_clicke…	Mozilla/5.0 (Windows NT 10.0; Win64; x64) AppleWebKit/537.36 (KHTML, like Gecko) Chrome/103.0.0.0 Safari/537.36	Thu Jul 14 2022 11:03:41 GMT+0200 (heure d’été d’Europe centrale)	Thu Jul 14 2022 11:03:16 GMT+0200 (heure d’été d’Europe centrale)	03/04/1962
WIOOfmLUU4	male	[["First Task",11348],["Shopping",4213],["Product",6388],["Cart",2403],["Second Task",15970],["Potatoes",89119],["Questionnaire",100151]]	null	[1,"4",2,"3",3,"4",4,"4",5,"8",6,"4",7,"2",8,"5",9,"3"]	en	Thu Jul 14 2022 11:05:59 GMT+0200 (heure d’été d’Europe centrale)	"Times New Roman"	wrong	[{"mouse_pos":[118,815],"mouse_target":"addToCart","is_clicked":1,"click_pos":[118,815],"click_target":"addToCart","page":"Product"},{"mouse_pos":[118,815],"mouse_target":"addToCart","is_clicked":0,"click_pos":[118,815],"click_target":"addToCart","page":"Product"},{"mouse_pos":[118,815],"mouse_target":"addToCart","is_clicked":0,"click_pos":[118,815],"click_target":"addToCart","page":"Product"},{"…	Mozilla/5.0 (Linux; Android 10; Nokia 3.1 Plus) AppleWebKit/537.36 (KHTML, like Gecko) Chrome/100.0.4896.127 Mobile Safari/537.36 OPR/69.3.3606.65458	Thu Jul 14 2022 11:05:56 GMT+0200 (heure d’été d’Europe centrale)	Thu Jul 14 2022 11:05:59 GMT+0200 (heure d’été d’Europe centrale)	30/11/1999
zkKEqDopTm	male	[["First Task",16901],["Shopping",15562],["Product",7456],["Cart",7769],["Second Task",9095],["Potatoes",21132],["Questionnaire",89966]]	null	[1,"4",2,"4",3,"4",4,"4",5,"7",6,"4",7,"4",8,"4",9,"4"]	en	Thu Jul 14 2022 11:11:07 GMT+0200 (heure d’été d’Europe centrale)	Roboto	correct	[{"mouse_pos":[294,6344],"mouse_target":"","is_clicked":1,"click_pos":[294,6344],"click_target":"","page":"Shopping"},{"mouse_pos":[294,6344],"mouse_target":"","is_clicked":0,"click_pos":[294,6344],"click_target":"","page":"Shopping"},{"mouse_pos":[294,6344],"mouse_target":"","is_clicked":0,"click_pos":[294,6344],"click_target":"","page":"Shopping"},{"mouse_pos":[294,6344],"mouse_target":"","is_c…	Mozilla/5.0 (Linux; Android 9; SM-N950F) AppleWebKit/537.36 (KHTML, like Gecko) Chrome/79.0.3945.116 Mobile Safari/537.36	Thu Jul 14 2022 11:11:05 GMT+0200 (heure d’été d’Europe centrale)	Thu Jul 14 2022 11:11:07 GMT+0200 (heure d’été d’Europe centrale)	07/06/1989
HJR4w0mYQM	male	[["First Task",14553],["Shopping",7121],["Product",15299],["Cart",1980],["Second Task",19794],["Potatoes",100549],["Questionnaire",88538]]	null	[1,"3",2,"4",3,"4",4,"4",5,"8",6,"4",7,"3",8,"3",9,"2"]	en	Thu Jul 14 2022 11:13:15 GMT+0200 (heure d’été d’Europe centrale)	Roboto	wrong	[{"mouse_pos":[125,825],"mouse_target":"addToCart","is_clicked":1,"click_pos":[125,825],"click_target":"addToCart","page":"Product"},{"mouse_pos":[125,825],"mouse_target":"addToCart","is_clicked":0,"click_pos":[125,825],"click_target":"addToCart","page":"Product"},{"mouse_pos":[125,825],"mouse_target":"addToCart","is_clicked":0,"click_pos":[125,825],"click_target":"addToCart","page":"Product"},{"…	Mozilla/5.0 (Linux; Android 11; SAMSUNG SM-A307FN) AppleWebKit/537.36 (KHTML, like Gecko) SamsungBrowser/16.0 Chrome/92.0.4515.166 Mobile Safari/537.36	Thu Jul 14 2022 11:13:11 GMT+0200 (heure d’été d’Europe centrale)	Thu Jul 14 2022 11:13:15 GMT+0200 (heure d’été d’Europe centrale)	25/05/1999
TDuYKkZPS1	female	[["First Task",16321],["Shopping",5443],["Product",33081],["Cart",6838],["Second Task",64831],["Potatoes",161394],["Questionnaire",93575]]	null	[1,"4",2,"4",3,"5",4,"5",5,"9",6,"4",7,"5",8,"5",9,"5"]	en	Thu Jul 14 2022 11:14:31 GMT+0200 (heure d’été d’Europe centrale)	Roboto	correct	[{"mouse_pos":[245,5480],"mouse_target":"","is_clicked":1,"click_pos":[245,5480],"click_target":"","page":"Shopping"},{"mouse_pos":[245,5480],"mouse_target":"","is_clicked":0,"click_pos":[245,5480],"click_target":"","page":"Shopping"},{"mouse_pos":[245,5480],"mouse_target":"","is_clicked":0,"click_pos":[245,5480],"click_target":"","page":"Shopping"},{"mouse_pos":[245,5480],"mouse_target":"","is_c…	Mozilla/5.0 (Linux; Android 11; IN2023) AppleWebKit/537.36 (KHTML, like Gecko) Chrome/103.0.0.0 Mobile Safari/537.36	Thu Jul 14 2022 11:14:30 GMT+0200 (heure d’été d’Europe centrale)	Thu Jul 14 2022 11:14:31 GMT+0200 (heure d’été d’Europe centrale)	14/03/2000
K92JauWsac	male	[["First Task",18738],["Shopping",11252],["Product",9106],["Cart",5421],["Second Task",3860],["Potatoes",7866],["Questionnaire",101867]]	null	[1,"5",2,"5",3,"5",4,"3",5,"8",6,"4",7,"3",8,"5",9,"5"]	en	Thu Jul 14 2022 11:16:01 GMT+0200 (heure d’été d’Europe centrale)	"Roboto Serif"	correct	[{"mouse_pos":[100,1514],"mouse_target":"","is_clicked":1,"click_pos":[100,1514],"click_target":"","page":"Shopping"},{"mouse_pos":[100,1514],"mouse_target":"","is_clicked":0,"click_pos":[100,1514],"click_target":"","page":"Shopping"},{"mouse_pos":[100,1514],"mouse_target":"","is_clicked":0,"click_pos":[100,1514],"click_target":"","page":"Shopping"},{"mouse_pos":[100,1514],"mouse_target":"","is_c…	Mozilla/5.0 (Linux; Android 11; Infinix X663) AppleWebKit/537.36 (KHTML, like Gecko) Chrome/103.0.0.0 Mobile Safari/537.36	Thu Jul 14 2022 11:15:59 GMT+0200 (heure d’été d’Europe centrale)	Thu Jul 14 2022 11:16:01 GMT+0200 (heure d’été d’Europe centrale)	06/05/1955
BWrll5oCRP	male	[["First Task",16040],["Shopping",4164],["Product",15529],["Cart",4418],["Second Task",27168],["Potatoes",169424],["Questionnaire",97096]]	null	[1,"5",2,"3",3,"5",4,"5",5,"10",6,"2",7,"5",8,"5",9,"3"]	en	Thu Jul 14 2022 11:27:11 GMT+0200 (heure d’été d’Europe centrale)	Roboto	wrong	[{"mouse_pos":[195,114],"mouse_target":"","is_clicked":1,"click_pos":[195,114],"click_target":"","page":"First Task"},{"mouse_pos":[195,114],"mouse_target":"","is_clicked":0,"click_pos":[195,114],"click_target":"","page":"First Task"},{"mouse_pos":[195,114],"mouse_target":"","is_clicked":0,"click_pos":[195,114],"click_target":"","page":"First Task"},{"mouse_pos":[195,114],"mouse_target":"","is_cl…	Mozilla/5.0 (Linux; Android 8.0.0; RNE-L22) AppleWebKit/537.36 (KHTML, like Gecko) Chrome/93.0.4577.82 Mobile Safari/537.36	Thu Jul 14 2022 11:27:09 GMT+0200 (heure d’été d’Europe centrale)	Thu Jul 14 2022 11:27:11 GMT+0200 (heure d’été d’Europe centrale)	16/03/2001
th49Csd59C	male	[["First Task",15682],["Shopping",1657790706291],["Product",26025],["Product",1657790711218],["Cart",3828],["Second Task",42354],["Potatoes",15706],["Questionnaire",86520]]	null	[1,"5",2,"5",3,"5",4,"5",5,"9",6,"5",7,"5",8,"5",9,"5"]	en	Thu Jul 14 2022 11:28:16 GMT+0200 (heure d’été d’Europe centrale)	Roboto	correct	[{"mouse_pos":[227,3230],"mouse_target":"","is_clicked":1,"click_pos":[227,3230],"click_target":"","page":"Shopping"},{"mouse_pos":[227,3230],"mouse_target":"","is_clicked":0,"click_pos":[227,3230],"click_target":"","page":"Shopping"},{"mouse_pos":[227,3230],"mouse_target":"","is_clicked":0,"click_pos":[227,3230],"click_target":"","page":"Shopping"},{"mouse_pos":[227,3230],"mouse_target":"","is_c…	Mozilla/5.0 (Linux; Android 11; V2043) AppleWebKit/537.36 (KHTML, like Gecko) Chrome/103.0.0.0 Mobile Safari/537.36	Thu Jul 14 2022 11:28:14 GMT+0200 (heure d’été d’Europe centrale)	Thu Jul 14 2022 11:28:16 GMT+0200 (heure d’été d’Europe centrale)	08/12/2002
fcfHHaTtBZ	male	[["First Task",9285],["Shopping",3972],["Product",13462],["Cart",28490],["Second Task",11161],["Potatoes",18907],["Questionnaire",98865]]	null	[1,"5",2,"4",3,"5",4,"3",5,"10",6,"5",7,"3",8,"5",9,"5"]	en	Thu Jul 14 2022 11:37:28 GMT+0200 (heure d’été d’Europe centrale)	Roboto	correct	[{"mouse_pos":[208,314],"mouse_target":"","is_clicked":1,"click_pos":[208,314],"click_target":"","page":"Shopping"},{"mouse_pos":[208,314],"mouse_target":"","is_clicked":0,"click_pos":[208,314],"click_target":"","page":"Shopping"},{"mouse_pos":[208,314],"mouse_target":"","is_clicked":0,"click_pos":[208,314],"click_target":"","page":"Shopping"},{"mouse_pos":[208,314],"mouse_target":"","is_clicked"…	Mozilla/5.0 (Linux; Android 5.1.1; A37fw) AppleWebKit/537.36 (KHTML, like Gecko) Chrome/95.0.4638.74 Mobile Safari/537.36	Thu Jul 14 2022 11:37:24 GMT+0200 (heure d’été d’Europe centrale)	Thu Jul 14 2022 11:37:28 GMT+0200 (heure d’été d’Europe centrale)	22/12/1996
onAZHb21id	female	[["First Task",10411],["Shopping",4071],["Product",7231],["Cart",2074],["Second Task",19140],["Potatoes",102836],["Questionnaire",76640]]	null	[1,"4",2,"5",3,"5",4,"5",5,"10",6,"5",7,"5",8,"5",9,"5"]	en	Thu Jul 14 2022 11:41:32 GMT+0200 (heure d’été d’Europe centrale)	Roboto	correct	[{"mouse_pos":[219,6130],"mouse_target":"","is_clicked":1,"click_pos":[219,6130],"click_target":"","page":"Shopping"},{"mouse_pos":[219,6130],"mouse_target":"","is_clicked":0,"click_pos":[219,6130],"click_target":"","page":"Shopping"},{"mouse_pos":[219,6130],"mouse_target":"","is_clicked":0,"click_pos":[219,6130],"click_target":"","page":"Shopping"},{"mouse_pos":[219,6130],"mouse_target":"","is_c…	Mozilla/5.0 (Linux; Android 11; SAMSUNG SM-A217F) AppleWebKit/537.36 (KHTML, like Gecko) SamsungBrowser/17.0 Chrome/96.0.4664.104 Mobile Safari/537.36	Thu Jul 14 2022 11:41:32 GMT+0200 (heure d’été d’Europe centrale)	Thu Jul 14 2022 11:41:32 GMT+0200 (heure d’été d’Europe centrale)	08/01/1995
AexFwgkrUF	male	[["First Task",83867],["Shopping",16795],["Product",10831],["Cart",7778],["Second Task",228539],["Potatoes",64961],["Questionnaire",80443]]	null	[1,"4",2,"4",3,"4",4,"3",5,"6",6,"3",7,"2",8,"4",9,"4"]	en	Thu Jul 14 2022 11:44:46 GMT+0200 (heure d’été d’Europe centrale)	Roboto	correct	[{"mouse_pos":[844,133],"mouse_target":"lang-fr","is_clicked":0,"click_pos":[0,0],"click_target":"","page":"First Task"},{"mouse_pos":[830,147],"mouse_target":"","is_clicked":0,"click_pos":[0,0],"click_target":"","page":"First Task"},{"mouse_pos":[830,147],"mouse_target":"","is_clicked":0,"click_pos":[0,0],"click_target":"","page":"First Task"},{"mouse_pos":[671,211],"mouse_target":"","is_clicked…	Mozilla/5.0 (Windows NT 10.0; Win64; x64) AppleWebKit/537.36 (KHTML, like Gecko) Chrome/103.0.0.0 Safari/537.36	Thu Jul 14 2022 11:44:41 GMT+0200 (heure d’été d’Europe centrale)	Thu Jul 14 2022 11:44:46 GMT+0200 (heure d’été d’Europe centrale)	10/06/2001
GoCXjY2mRB	male	[["First Task",83867],["Shopping",16795],["Product",10831],["Cart",7778],["Second Task",228539],["Potatoes",64961],["Questionnaire",80443],["Questionnaire",1657791803958],["Questionnaire",80630]]	null	[1,"4",2,"4",3,"4",4,"3",5,"6",6,"3",7,"2",8,"4",9,"4"]	en	Thu Jul 14 2022 11:44:48 GMT+0200 (heure d’été d’Europe centrale)	Roboto	correct	[{"mouse_pos":[844,133],"mouse_target":"lang-fr","is_clicked":0,"click_pos":[0,0],"click_target":"","page":"First Task"},{"mouse_pos":[830,147],"mouse_target":"","is_clicked":0,"click_pos":[0,0],"click_target":"","page":"First Task"},{"mouse_pos":[830,147],"mouse_target":"","is_clicked":0,"click_pos":[0,0],"click_target":"","page":"First Task"},{"mouse_pos":[671,211],"mouse_target":"","is_clicked…	Mozilla/5.0 (Windows NT 10.0; Win64; x64) AppleWebKit/537.36 (KHTML, like Gecko) Chrome/103.0.0.0 Safari/537.36	Thu Jul 14 2022 11:44:44 GMT+0200 (heure d’été d’Europe centrale)	Thu Jul 14 2022 11:44:48 GMT+0200 (heure d’été d’Europe centrale)	10/06/2001
7XJ6vZVeCm	male	[["First Task",4117],["Shopping",5097],["Product",18504],["Cart",10962],["Second Task",32901],["Potatoes",63724],["Questionnaire",88170]]	null	[1,"4",2,"4",3,"3",4,"4",5,"8",6,"5",7,"3",8,"5",9,"2"]	en	Thu Jul 14 2022 11:46:43 GMT+0200 (heure d’été d’Europe centrale)	Roboto	correct	[{"mouse_pos":[390,1232],"mouse_target":"","is_clicked":1,"click_pos":[390,1232],"click_target":"","page":"Shopping"},{"mouse_pos":[390,1232],"mouse_target":"","is_clicked":0,"click_pos":[390,1232],"click_target":"","page":"Shopping"},{"mouse_pos":[390,1232],"mouse_target":"","is_clicked":0,"click_pos":[390,1232],"click_target":"","page":"Shopping"},{"mouse_pos":[390,1232],"mouse_target":"","is_c…	Mozilla/5.0 (X11; Linux x86_64) AppleWebKit/537.36 (KHTML, like Gecko) Chrome/103.0.0.0 Safari/537.36	Thu Jul 14 2022 11:46:40 GMT+0200 (heure d’été d’Europe centrale)	Thu Jul 14 2022 11:46:43 GMT+0200 (heure d’été d’Europe centrale)	05/08/2000
ar94P14At9	female	[["First Task",30029],["Shopping",5961],["Product",13860],["Cart",6976],["Second Task",49071],["Potatoes",102287],["Questionnaire",129483]]	null	[1,"5",2,"4",3,"5",4,"5",5,"9",6,"5",7,"5",8,"5",9,"5"]	en	Thu Jul 14 2022 11:55:49 GMT+0200 (heure d’été d’Europe centrale)	Roboto	correct	[{"mouse_pos":[127,826],"mouse_target":"addToCart","is_clicked":1,"click_pos":[127,826],"click_target":"addToCart","page":"Product"},{"mouse_pos":[127,826],"mouse_target":"addToCart","is_clicked":0,"click_pos":[127,826],"click_target":"addToCart","page":"Product"},{"mouse_pos":[127,826],"mouse_target":"addToCart","is_clicked":0,"click_pos":[127,826],"click_target":"addToCart","page":"Product"},{"…	Mozilla/5.0 (Linux; Android 10; vivo 1940) AppleWebKit/537.36 (KHTML, like Gecko) Chrome/103.0.0.0 Mobile Safari/537.36	Thu Jul 14 2022 11:54:28 GMT+0200 (heure d’été d’Europe centrale)	Thu Jul 14 2022 11:55:49 GMT+0200 (heure d’été d’Europe centrale)	02/08/2002
vSc9TIsFDT	female	[["First Task",30029],["Shopping",5961],["Product",13860],["Cart",6976],["Second Task",49071],["Potatoes",102287],["Questionnaire",129483],["Questionnaire",1657792340792]]	null	[1,"5",2,"4",3,"5",4,"5",5,"9",6,"5",7,"5",8,"5",9,"5"]	en	Thu Jul 14 2022 11:55:49 GMT+0200 (heure d’été d’Europe centrale)	Roboto	correct	[{"mouse_pos":[127,826],"mouse_target":"addToCart","is_clicked":1,"click_pos":[127,826],"click_target":"addToCart","page":"Product"},{"mouse_pos":[127,826],"mouse_target":"addToCart","is_clicked":0,"click_pos":[127,826],"click_target":"addToCart","page":"Product"},{"mouse_pos":[127,826],"mouse_target":"addToCart","is_clicked":0,"click_pos":[127,826],"click_target":"addToCart","page":"Product"},{"…	Mozilla/5.0 (Linux; Android 10; vivo 1940) AppleWebKit/537.36 (KHTML, like Gecko) Chrome/103.0.0.0 Mobile Safari/537.36	Thu Jul 14 2022 11:54:30 GMT+0200 (heure d’été d’Europe centrale)	Thu Jul 14 2022 11:55:49 GMT+0200 (heure d’été d’Europe centrale)	02/08/2002
IV9IgSs3qv	male	[["First Task",19316],["Shopping",18400],["Product",9762],["Cart",6308],["Second Task",33516],["Potatoes",167355],["Questionnaire",208039]]	null	[1,"5",2,"4",3,"5",4,"5",5,"0",6,"3",7,"3",8,"5",9,"4"]	en	Thu Jul 14 2022 11:56:36 GMT+0200 (heure d’été d’Europe centrale)	"Roboto Serif"	correct	[{"mouse_pos":[311,5979],"mouse_target":"viewDetails-carrots","is_clicked":1,"click_pos":[311,5979],"click_target":"viewDetails-carrots","page":"Shopping"},{"mouse_pos":[311,5979],"mouse_target":"viewDetails-carrots","is_clicked":0,"click_pos":[311,5979],"click_target":"viewDetails-carrots","page":"Shopping"},{"mouse_pos":[311,5979],"mouse_target":"viewDetails-carrots","is_clicked":0,"click_pos":…	Mozilla/5.0 (Linux; Android 11; Redmi Note 8 Pro) AppleWebKit/537.36 (KHTML, like Gecko) Chrome/92.0.4515.115 Mobile Safari/537.36	Thu Jul 14 2022 11:56:07 GMT+0200 (heure d’été d’Europe centrale)	Thu Jul 14 2022 11:56:36 GMT+0200 (heure d’été d’Europe centrale)	12/07/1999
ocbZLXTiOy	male	[["First Task",19316],["Shopping",18400],["Product",9762],["Cart",6308],["Second Task",33516],["Potatoes",167355],["Questionnaire",208039],["Questionnaire",1657792362030]]	null	[1,"5",2,"4",3,"5",4,"5",5,"0",6,"3",7,"3",8,"5",9,"4"]	en	Thu Jul 14 2022 11:56:38 GMT+0200 (heure d’été d’Europe centrale)	"Roboto Serif"	correct	[{"mouse_pos":[311,5979],"mouse_target":"viewDetails-carrots","is_clicked":1,"click_pos":[311,5979],"click_target":"viewDetails-carrots","page":"Shopping"},{"mouse_pos":[311,5979],"mouse_target":"viewDetails-carrots","is_clicked":0,"click_pos":[311,5979],"click_target":"viewDetails-carrots","page":"Shopping"},{"mouse_pos":[311,5979],"mouse_target":"viewDetails-carrots","is_clicked":0,"click_pos":…	Mozilla/5.0 (Linux; Android 11; Redmi Note 8 Pro) AppleWebKit/537.36 (KHTML, like Gecko) Chrome/92.0.4515.115 Mobile Safari/537.36	Thu Jul 14 2022 11:56:10 GMT+0200 (heure d’été d’Europe centrale)	Thu Jul 14 2022 11:56:38 GMT+0200 (heure d’été d’Europe centrale)	12/07/1999
DBVyZjcSLE	male	[["First Task",19316],["Shopping",18400],["Product",9762],["Cart",6308],["Second Task",33516],["Potatoes",167355],["Questionnaire",208039],["Questionnaire",1657792362030],["Questionnaire",215642]]	null	[1,"5",2,"4",3,"5",4,"5",5,"0",6,"3",7,"3",8,"5",9,"4"]	en	Thu Jul 14 2022 11:56:40 GMT+0200 (heure d’été d’Europe centrale)	"Roboto Serif"	correct	[{"mouse_pos":[311,5979],"mouse_target":"viewDetails-carrots","is_clicked":1,"click_pos":[311,5979],"click_target":"viewDetails-carrots","page":"Shopping"},{"mouse_pos":[311,5979],"mouse_target":"viewDetails-carrots","is_clicked":0,"click_pos":[311,5979],"click_target":"viewDetails-carrots","page":"Shopping"},{"mouse_pos":[311,5979],"mouse_target":"viewDetails-carrots","is_clicked":0,"click_pos":…	Mozilla/5.0 (Linux; Android 11; Redmi Note 8 Pro) AppleWebKit/537.36 (KHTML, like Gecko) Chrome/92.0.4515.115 Mobile Safari/537.36	Thu Jul 14 2022 11:56:17 GMT+0200 (heure d’été d’Europe centrale)	Thu Jul 14 2022 11:56:40 GMT+0200 (heure d’été d’Europe centrale)	12/07/1999
17CNvf5iKR	male	[["First Task",19316],["Shopping",18400],["Product",9762],["Cart",6308],["Second Task",33516],["Potatoes",167355],["Questionnaire",208039],["Questionnaire",1657792362030],["Questionnaire",215642],["Questionnaire",1657792363313]]	null	[1,"5",2,"4",3,"5",4,"5",5,"0",6,"3",7,"3",8,"5",9,"4"]	en	Thu Jul 14 2022 11:56:42 GMT+0200 (heure d’été d’Europe centrale)	"Roboto Serif"	correct	[{"mouse_pos":[311,5979],"mouse_target":"viewDetails-carrots","is_clicked":1,"click_pos":[311,5979],"click_target":"viewDetails-carrots","page":"Shopping"},{"mouse_pos":[311,5979],"mouse_target":"viewDetails-carrots","is_clicked":0,"click_pos":[311,5979],"click_target":"viewDetails-carrots","page":"Shopping"},{"mouse_pos":[311,5979],"mouse_target":"viewDetails-carrots","is_clicked":0,"click_pos":…	Mozilla/5.0 (Linux; Android 11; Redmi Note 8 Pro) AppleWebKit/537.36 (KHTML, like Gecko) Chrome/92.0.4515.115 Mobile Safari/537.36	Thu Jul 14 2022 11:56:18 GMT+0200 (heure d’été d’Europe centrale)	Thu Jul 14 2022 11:56:42 GMT+0200 (heure d’été d’Europe centrale)	12/07/1999
NH1ydKKpHD	male	[["First Task",19316],["Shopping",18400],["Product",9762],["Cart",6308],["Second Task",33516],["Potatoes",167355],["Questionnaire",208039],["Questionnaire",1657792362030],["Questionnaire",215642],["Questionnaire",1657792363313],["Questionnaire",217941]]	null	[1,"5",2,"4",3,"5",4,"5",5,"0",6,"3",7,"3",8,"5",9,"4"]	en	Thu Jul 14 2022 11:56:42 GMT+0200 (heure d’été d’Europe centrale)	"Roboto Serif"	correct	[{"mouse_pos":[311,5979],"mouse_target":"viewDetails-carrots","is_clicked":1,"click_pos":[311,5979],"click_target":"viewDetails-carrots","page":"Shopping"},{"mouse_pos":[311,5979],"mouse_target":"viewDetails-carrots","is_clicked":0,"click_pos":[311,5979],"click_target":"viewDetails-carrots","page":"Shopping"},{"mouse_pos":[311,5979],"mouse_target":"viewDetails-carrots","is_clicked":0,"click_pos":…	Mozilla/5.0 (Linux; Android 11; Redmi Note 8 Pro) AppleWebKit/537.36 (KHTML, like Gecko) Chrome/92.0.4515.115 Mobile Safari/537.36	Thu Jul 14 2022 11:56:21 GMT+0200 (heure d’été d’Europe centrale)	Thu Jul 14 2022 11:56:42 GMT+0200 (heure d’été d’Europe centrale)	12/07/1999
mxVTW1XWcn	male	[["First Task",19316],["Shopping",18400],["Product",9762],["Cart",6308],["Second Task",33516],["Potatoes",167355],["Questionnaire",208039],["Questionnaire",1657792362030],["Questionnaire",215642],["Questionnaire",1657792363313],["Questionnaire",217941],["Questionnaire",1657792364445],["Questionnaire",218864]]	null	[1,"5",2,"4",3,"5",4,"5",5,"0",6,"3",7,"3",8,"5",9,"4"]	en	Thu Jul 14 2022 11:56:44 GMT+0200 (heure d’été d’Europe centrale)	"Roboto Serif"	correct	[{"mouse_pos":[311,5979],"mouse_target":"viewDetails-carrots","is_clicked":1,"click_pos":[311,5979],"click_target":"viewDetails-carrots","page":"Shopping"},{"mouse_pos":[311,5979],"mouse_target":"viewDetails-carrots","is_clicked":0,"click_pos":[311,5979],"click_target":"viewDetails-carrots","page":"Shopping"},{"mouse_pos":[311,5979],"mouse_target":"viewDetails-carrots","is_clicked":0,"click_pos":…	Mozilla/5.0 (Linux; Android 11; Redmi Note 8 Pro) AppleWebKit/537.36 (KHTML, like Gecko) Chrome/92.0.4515.115 Mobile Safari/537.36	Thu Jul 14 2022 11:56:23 GMT+0200 (heure d’été d’Europe centrale)	Thu Jul 14 2022 11:56:44 GMT+0200 (heure d’été d’Europe centrale)	12/07/1999
hqQvYNwnXX	male	[["First Task",19316],["Shopping",18400],["Product",9762],["Cart",6308],["Second Task",33516],["Potatoes",167355],["Questionnaire",208039],["Questionnaire",1657792362030],["Questionnaire",215642],["Questionnaire",1657792363313],["Questionnaire",217941],["Questionnaire",1657792364445]]	null	[1,"5",2,"4",3,"5",4,"5",5,"0",6,"3",7,"3",8,"5",9,"4"]	en	Thu Jul 14 2022 11:56:44 GMT+0200 (heure d’été d’Europe centrale)	"Roboto Serif"	correct	[{"mouse_pos":[311,5979],"mouse_target":"viewDetails-carrots","is_clicked":1,"click_pos":[311,5979],"click_target":"viewDetails-carrots","page":"Shopping"},{"mouse_pos":[311,5979],"mouse_target":"viewDetails-carrots","is_clicked":0,"click_pos":[311,5979],"click_target":"viewDetails-carrots","page":"Shopping"},{"mouse_pos":[311,5979],"mouse_target":"viewDetails-carrots","is_clicked":0,"click_pos":…	Mozilla/5.0 (Linux; Android 11; Redmi Note 8 Pro) AppleWebKit/537.36 (KHTML, like Gecko) Chrome/92.0.4515.115 Mobile Safari/537.36	Thu Jul 14 2022 11:56:22 GMT+0200 (heure d’été d’Europe centrale)	Thu Jul 14 2022 11:56:44 GMT+0200 (heure d’été d’Europe centrale)	12/07/1999
p9vEmnhfAU	male	[["First Task",12049],["Shopping",1657792628376],["Product",18805],["Cart",22125],["Second Task",21788],["Potatoes",346390],["Questionnaire",110477]]	null	[1,"3",2,"4",3,"4",4,"4",5,"9",6,"4",7,"3",8,"4",9,"4"]	en	Thu Jul 14 2022 12:01:13 GMT+0200 (heure d’été d’Europe centrale)	"Roboto Serif"	correct	[{"mouse_pos":[101,827],"mouse_target":"addToCart","is_clicked":1,"click_pos":[101,827],"click_target":"addToCart","page":"Product"},{"mouse_pos":[101,827],"mouse_target":"addToCart","is_clicked":0,"click_pos":[101,827],"click_target":"addToCart","page":"Product"},{"mouse_pos":[101,827],"mouse_target":"addToCart","is_clicked":0,"click_pos":[101,827],"click_target":"addToCart","page":"Product"},{"…	Mozilla/5.0 (Linux; Android 6.0.1; SM-J500H) AppleWebKit/537.36 (KHTML, like Gecko) Chrome/100.0.4896.79 Mobile Safari/537.36	Thu Jul 14 2022 12:06:12 GMT+0200 (heure d’été d’Europe centrale)	Thu Jul 14 2022 12:01:13 GMT+0200 (heure d’été d’Europe centrale)	07/08/2001
j1YdnBztPA	male	[["First Task",12049],["Shopping",1657792628376],["Product",18805],["Cart",22125],["Second Task",21788],["Potatoes",346390],["Questionnaire",110477],["Questionnaire",1657793064937]]	null	[1,"3",2,"4",3,"4",4,"4",5,"9",6,"4",7,"3",8,"4",9,"4"]	en	Thu Jul 14 2022 12:01:14 GMT+0200 (heure d’été d’Europe centrale)	"Roboto Serif"	correct	[{"mouse_pos":[101,827],"mouse_target":"addToCart","is_clicked":1,"click_pos":[101,827],"click_target":"addToCart","page":"Product"},{"mouse_pos":[101,827],"mouse_target":"addToCart","is_clicked":0,"click_pos":[101,827],"click_target":"addToCart","page":"Product"},{"mouse_pos":[101,827],"mouse_target":"addToCart","is_clicked":0,"click_pos":[101,827],"click_target":"addToCart","page":"Product"},{"…	Mozilla/5.0 (Linux; Android 6.0.1; SM-J500H) AppleWebKit/537.36 (KHTML, like Gecko) Chrome/100.0.4896.79 Mobile Safari/537.36	Thu Jul 14 2022 12:06:15 GMT+0200 (heure d’été d’Europe centrale)	Thu Jul 14 2022 12:01:14 GMT+0200 (heure d’été d’Europe centrale)	07/08/2001
47tnGoHGkG	male	[["First Task",12019],["Shopping",15933],["Product",12269],["Cart",3473],["Second Task",30011],["Potatoes",65163],["Questionnaire",114982]]	null	[1,"3",2,"2",3,"2",4,"3",5,"4",6,"2",7,"3",8,"4",9,"2"]	en	Thu Jul 14 2022 12:03:43 GMT+0200 (heure d’été d’Europe centrale)	Roboto	wrong	[{"mouse_pos":[289,6063],"mouse_target":"","is_clicked":1,"click_pos":[289,6063],"click_target":"","page":"Shopping"},{"mouse_pos":[289,6063],"mouse_target":"","is_clicked":0,"click_pos":[289,6063],"click_target":"","page":"Shopping"},{"mouse_pos":[289,6063],"mouse_target":"","is_clicked":0,"click_pos":[289,6063],"click_target":"","page":"Shopping"},{"mouse_pos":[289,6063],"mouse_target":"","is_c…	Mozilla/5.0 (Linux; Android 10; SM-G965F Build/QP1A.190711.020; wv) AppleWebKit/537.36 (KHTML, like Gecko) Version/4.0 Chrome/103.0.5060.71 Mobile Safari/537.36 [FB_IAB/FB4A;FBAV/374.0.0.20.109;]	Thu Jul 14 2022 12:03:37 GMT+0200 (heure d’été d’Europe centrale)	Thu Jul 14 2022 12:03:43 GMT+0200 (heure d’été d’Europe centrale)	30/10/1996
nWkT6OcS0h	male	[["First Task",9087],["Shopping",6747],["Product",7106],["Cart",2349],["Second Task",2487],["Potatoes",7770],["Questionnaire",53696]]	null	[1,"5",2,"5",3,"5",4,"5",5,"10",6,"5",7,"5",8,"5",9,"5"]	en	Thu Jul 14 2022 12:17:57 GMT+0200 (heure d’été d’Europe centrale)	"Roboto Serif"	correct	[{"mouse_pos":[127,5771],"mouse_target":"","is_clicked":0,"click_pos":[0,0],"click_target":"","page":"Shopping"},{"mouse_pos":[127,5771],"mouse_target":"","is_clicked":1,"click_pos":[127,5771],"click_target":"","page":"Shopping"},{"mouse_pos":[127,5771],"mouse_target":"","is_clicked":0,"click_pos":[127,5771],"click_target":"","page":"Shopping"},{"mouse_pos":[127,5771],"mouse_target":"","is_clicke…	Mozilla/5.0 (iPhone; CPU iPhone OS 15_5 like Mac OS X) AppleWebKit/605.1.15 (KHTML, like Gecko) Version/15.5 Mobile/15E148 Safari/604.1	Thu Jul 14 2022 12:17:54 GMT+0200 (heure d’été d’Europe centrale)	Thu Jul 14 2022 12:17:57 GMT+0200 (heure d’été d’Europe centrale)	07/09/2001
Ec4Nh652cE	male	[["First Task",19110],["Shopping",19777],["Product",14104],["Cart",9886],["Second Task",20806],["Potatoes",24596],["Questionnaire",119003]]	null	[1,"3",2,"3",3,"3",4,"3",5,"5",6,"3",7,"2",8,"4",9,"4"]	en	Thu Jul 14 2022 12:23:10 GMT+0200 (heure d’été d’Europe centrale)	"Roboto Serif"	correct	[{"mouse_pos":[259,6367],"mouse_target":"","is_clicked":0,"click_pos":[0,0],"click_target":"","page":"Shopping"},{"mouse_pos":[259,6367],"mouse_target":"","is_clicked":1,"click_pos":[259,6367],"click_target":"","page":"Shopping"},{"mouse_pos":[259,6367],"mouse_target":"","is_clicked":0,"click_pos":[259,6367],"click_target":"","page":"Shopping"},{"mouse_pos":[259,6367],"mouse_target":"","is_clicke…	Mozilla/5.0 (iPhone; CPU iPhone OS 15_5 like Mac OS X) AppleWebKit/605.1.15 (KHTML, like Gecko) Version/15.5 Mobile/15E148 Safari/604.1	Thu Jul 14 2022 12:23:06 GMT+0200 (heure d’été d’Europe centrale)	Thu Jul 14 2022 12:23:10 GMT+0200 (heure d’été d’Europe centrale)	13/10/1999
bV7p1FOPTF	male	[["First Task",24817],["Shopping",26053],["Product",23188],["Cart",6479],["Second Task",29911],["Potatoes",61227],["Questionnaire",149954]]	null	[1,"4",2,"4",3,"4",4,"4",5,"9",6,"4",7,"3",8,"4",9,"3"]	en	Thu Jul 14 2022 12:36:13 GMT+0200 (heure d’été d’Europe centrale)	Roboto	correct	[{"mouse_pos":[122,838],"mouse_target":"addToCart","is_clicked":1,"click_pos":[122,838],"click_target":"addToCart","page":"Product"},{"mouse_pos":[122,838],"mouse_target":"addToCart","is_clicked":0,"click_pos":[122,838],"click_target":"addToCart","page":"Product"},{"mouse_pos":[122,838],"mouse_target":"addToCart","is_clicked":0,"click_pos":[122,838],"click_target":"addToCart","page":"Product"},{"…	Mozilla/5.0 (Linux; Android 8.1.0; SAMSUNG SM-A260G Build/OPR6; wv) AppleWebKit/537.36 (KHTML, like Gecko) Version/4.0 SamsungBrowser/7.2 Chrome/70.0.3538.110 Mobile Safari/537.36	Thu Jul 14 2022 12:36:05 GMT+0200 (heure d’été d’Europe centrale)	Thu Jul 14 2022 12:36:13 GMT+0200 (heure d’été d’Europe centrale)	29/06/1999
kRwZBourid	male	[["First Task",24817],["Shopping",26053],["Product",23188],["Cart",6479],["Second Task",29911],["Potatoes",61227],["Questionnaire",149954],["Questionnaire",1657794816148]]	null	[1,"4",2,"4",3,"4",4,"4",5,"9",6,"4",7,"3",8,"4",9,"3"]	en	Thu Jul 14 2022 12:36:19 GMT+0200 (heure d’été d’Europe centrale)	Roboto	correct	[{"mouse_pos":[122,838],"mouse_target":"addToCart","is_clicked":1,"click_pos":[122,838],"click_target":"addToCart","page":"Product"},{"mouse_pos":[122,838],"mouse_target":"addToCart","is_clicked":0,"click_pos":[122,838],"click_target":"addToCart","page":"Product"},{"mouse_pos":[122,838],"mouse_target":"addToCart","is_clicked":0,"click_pos":[122,838],"click_target":"addToCart","page":"Product"},{"…	Mozilla/5.0 (Linux; Android 8.1.0; SAMSUNG SM-A260G Build/OPR6; wv) AppleWebKit/537.36 (KHTML, like Gecko) Version/4.0 SamsungBrowser/7.2 Chrome/70.0.3538.110 Mobile Safari/537.36	Thu Jul 14 2022 12:36:06 GMT+0200 (heure d’été d’Europe centrale)	Thu Jul 14 2022 12:36:19 GMT+0200 (heure d’été d’Europe centrale)	29/06/1999
QoHEsxPzlC	male	[["First Task",24817],["Shopping",26053],["Product",23188],["Cart",6479],["Second Task",29911],["Potatoes",61227],["Questionnaire",149954],["Questionnaire",1657794816148],["Questionnaire",152767]]	null	[1,"4",2,"4",3,"4",4,"4",5,"9",6,"4",7,"3",8,"4",9,"3"]	en	Thu Jul 14 2022 12:36:21 GMT+0200 (heure d’été d’Europe centrale)	Roboto	correct	[{"mouse_pos":[122,838],"mouse_target":"addToCart","is_clicked":1,"click_pos":[122,838],"click_target":"addToCart","page":"Product"},{"mouse_pos":[122,838],"mouse_target":"addToCart","is_clicked":0,"click_pos":[122,838],"click_target":"addToCart","page":"Product"},{"mouse_pos":[122,838],"mouse_target":"addToCart","is_clicked":0,"click_pos":[122,838],"click_target":"addToCart","page":"Product"},{"…	Mozilla/5.0 (Linux; Android 8.1.0; SAMSUNG SM-A260G Build/OPR6; wv) AppleWebKit/537.36 (KHTML, like Gecko) Version/4.0 SamsungBrowser/7.2 Chrome/70.0.3538.110 Mobile Safari/537.36	Thu Jul 14 2022 12:36:08 GMT+0200 (heure d’été d’Europe centrale)	Thu Jul 14 2022 12:36:21 GMT+0200 (heure d’été d’Europe centrale)	29/06/1999
pENVy7KgoX	male	[["First Task",24817],["Shopping",26053],["Product",23188],["Cart",6479],["Second Task",29911],["Potatoes",61227],["Questionnaire",149954],["Questionnaire",1657794816148],["Questionnaire",152767],["Questionnaire",1657794818359]]	null	[1,"4",2,"4",3,"4",4,"4",5,"9",6,"4",7,"3",8,"4",9,"3"]	en	Thu Jul 14 2022 12:36:21 GMT+0200 (heure d’été d’Europe centrale)	Roboto	correct	[{"mouse_pos":[122,838],"mouse_target":"addToCart","is_clicked":1,"click_pos":[122,838],"click_target":"addToCart","page":"Product"},{"mouse_pos":[122,838],"mouse_target":"addToCart","is_clicked":0,"click_pos":[122,838],"click_target":"addToCart","page":"Product"},{"mouse_pos":[122,838],"mouse_target":"addToCart","is_clicked":0,"click_pos":[122,838],"click_target":"addToCart","page":"Product"},{"…	Mozilla/5.0 (Linux; Android 8.1.0; SAMSUNG SM-A260G Build/OPR6; wv) AppleWebKit/537.36 (KHTML, like Gecko) Version/4.0 SamsungBrowser/7.2 Chrome/70.0.3538.110 Mobile Safari/537.36	Thu Jul 14 2022 12:36:11 GMT+0200 (heure d’été d’Europe centrale)	Thu Jul 14 2022 12:36:21 GMT+0200 (heure d’été d’Europe centrale)	29/06/1999
FrzdSf5dgP	male	[["First Task",12254],["Shopping",3676],["Product",35337],["Cart",2663],["Second Task",697714],["Potatoes",45692],["Questionnaire",181128]]	null	[1,"4",2,"5",3,"5",4,"5",5,"10",6,"5",7,"5",8,"5",9,"5"]	en	Thu Jul 14 2022 12:41:14 GMT+0200 (heure d’été d’Europe centrale)	Roboto	correct	[{"mouse_pos":[337,6628],"mouse_target":"","is_clicked":0,"click_pos":[0,0],"click_target":"","page":"Shopping"},{"mouse_pos":[337,6628],"mouse_target":"","is_clicked":1,"click_pos":[337,6628],"click_target":"","page":"Shopping"},{"mouse_pos":[337,6628],"mouse_target":"","is_clicked":0,"click_pos":[337,6628],"click_target":"","page":"Shopping"},{"mouse_pos":[337,6628],"mouse_target":"","is_clicke…	Mozilla/5.0 (iPhone; CPU iPhone OS 15_5 like Mac OS X) AppleWebKit/605.1.15 (KHTML, like Gecko) Version/15.5 Mobile/15E148 Safari/604.1	Thu Jul 14 2022 12:41:06 GMT+0200 (heure d’été d’Europe centrale)	Thu Jul 14 2022 12:41:14 GMT+0200 (heure d’été d’Europe centrale)	23/12/1999
58P0jbAIlY	female	[["First Task",12325],["Shopping",25461],["Product",10298],["Cart",2783],["Second Task",15568],["Potatoes",2574945],["Questionnaire",73619]]	null	[1,"5",2,"5",3,"5",4,"5",5,"9",6,"5",7,"5",8,"5",9,"5"]	en	Thu Jul 14 2022 12:43:45 GMT+0200 (heure d’été d’Europe centrale)	"Roboto Serif"	correct	[{"mouse_pos":[93,76],"mouse_target":"","is_clicked":1,"click_pos":[93,76],"click_target":"","page":"Shopping"},{"mouse_pos":[93,76],"mouse_target":"","is_clicked":0,"click_pos":[93,76],"click_target":"","page":"Shopping"},{"mouse_pos":[93,76],"mouse_target":"","is_clicked":0,"click_pos":[93,76],"click_target":"","page":"Shopping"},{"mouse_pos":[93,76],"mouse_target":"","is_clicked":0,"click_pos"…	Mozilla/5.0 (iPhone; CPU iPhone OS 15_5 like Mac OS X) AppleWebKit/605.1.15 (KHTML, like Gecko) Version/15.5 Mobile/15E148 Safari/604.1	Thu Jul 14 2022 12:43:42 GMT+0200 (heure d’été d’Europe centrale)	Thu Jul 14 2022 12:43:45 GMT+0200 (heure d’été d’Europe centrale)	31/07/1996
gGeenRFDdP	male	[["First Task",59842],["Shopping",1657777307297],["Product",24908],["Cart",50930],["Second Task",1963],["Potatoes",1619],["Questionnaire",168825]]	null	[1,"2",2,"2",3,"1",4,"1",5,"2",6,"2",7,"5",8,"5",9,"4"]	en	Thu Jul 14 2022 12:46:33 GMT+0200 (heure d’été d’Europe centrale)	Roboto	correct	[{"mouse_pos":[795,87],"mouse_target":"lang-en","is_clicked":0,"click_pos":[0,0],"click_target":"","page":"First Task"},{"mouse_pos":[779,150],"mouse_target":"","is_clicked":0,"click_pos":[0,0],"click_target":"","page":"First Task"},{"mouse_pos":[764,183],"mouse_target":"","is_clicked":0,"click_pos":[0,0],"click_target":"","page":"First Task"},{"mouse_pos":[754,197],"mouse_target":"","is_clicked"…	Mozilla/5.0 (Windows NT 10.0; Win64; x64) AppleWebKit/537.36 (KHTML, like Gecko) Chrome/103.0.0.0 Safari/537.36	Thu Jul 14 2022 07:46:32 GMT+0200 (heure d’été d’Europe centrale)	Thu Jul 14 2022 12:46:33 GMT+0200 (heure d’été d’Europe centrale)	08/10/2022
B3ZWAO5ZCW	female	[["First Task",14379],["Shopping",10212],["Product",14404],["Cart",11259],["Second Task",51408],["Potatoes",105177],["Questionnaire",98351]]	null	[1,"4",2,"4",3,"5",4,"4",5,"9",6,"5",7,"3",8,"4",9,"5"]	en	Thu Jul 14 2022 12:48:21 GMT+0200 (heure d’été d’Europe centrale)	Roboto	wrong	[{"mouse_pos":[186,5642],"mouse_target":"","is_clicked":1,"click_pos":[186,5642],"click_target":"","page":"Shopping"},{"mouse_pos":[186,5642],"mouse_target":"","is_clicked":0,"click_pos":[186,5642],"click_target":"","page":"Shopping"},{"mouse_pos":[186,5642],"mouse_target":"","is_clicked":0,"click_pos":[186,5642],"click_target":"","page":"Shopping"},{"mouse_pos":[186,5642],"mouse_target":"","is_c…	Mozilla/5.0 (Linux; Android 11; M2003J15SC) AppleWebKit/537.36 (KHTML, like Gecko) Chrome/103.0.0.0 Mobile Safari/537.36	Thu Jul 14 2022 12:48:18 GMT+0200 (heure d’été d’Europe centrale)	Thu Jul 14 2022 12:48:21 GMT+0200 (heure d’été d’Europe centrale)	23/09/1996
QLlSu3Y6Dy	male	[["First Task",41216],["Shopping",7175],["Product",12791],["Cart",7430],["Second Task",34998],["Potatoes",170990],["Questionnaire",108880]]	null	[1,"5",2,"4",3,"4",4,"5",5,"8",6,"4",7,"4",8,"4",9,"5"]	en	Thu Jul 14 2022 12:48:57 GMT+0200 (heure d’été d’Europe centrale)	Roboto	wrong	[{"mouse_pos":[215,5240],"mouse_target":"","is_clicked":1,"click_pos":[215,5240],"click_target":"","page":"Shopping"},{"mouse_pos":[215,5240],"mouse_target":"","is_clicked":0,"click_pos":[215,5240],"click_target":"","page":"Shopping"},{"mouse_pos":[215,5240],"mouse_target":"","is_clicked":0,"click_pos":[215,5240],"click_target":"","page":"Shopping"},{"mouse_pos":[215,5240],"mouse_target":"","is_c…	Mozilla/5.0 (Linux; Android 12; Infinix X6817) AppleWebKit/537.36 (KHTML, like Gecko) Chrome/103.0.0.0 Mobile Safari/537.36	Thu Jul 14 2022 12:48:54 GMT+0200 (heure d’été d’Europe centrale)	Thu Jul 14 2022 12:48:57 GMT+0200 (heure d’été d’Europe centrale)	24/11/1990
JCuPRqSwDU	male	[["First Task",13269],["Shopping",13427],["Product",9166],["Cart",3222],["Second Task",18246],["Potatoes",64671],["Questionnaire",74299]]	null	[1,"5",2,"5",3,"5",4,"5",5,"7",6,"4",7,"3",8,"4",9,"4"]	en	Thu Jul 14 2022 13:01:02 GMT+0200 (heure d’été d’Europe centrale)	"Roboto Serif"	correct	[{"mouse_pos":[329,6358],"mouse_target":"","is_clicked":1,"click_pos":[329,6358],"click_target":"","page":"Shopping"},{"mouse_pos":[329,6358],"mouse_target":"","is_clicked":0,"click_pos":[329,6358],"click_target":"","page":"Shopping"},{"mouse_pos":[329,6358],"mouse_target":"","is_clicked":0,"click_pos":[329,6358],"click_target":"","page":"Shopping"},{"mouse_pos":[329,6358],"mouse_target":"","is_c…	Mozilla/5.0 (iPhone; CPU iPhone OS 15_5 like Mac OS X) AppleWebKit/605.1.15 (KHTML, like Gecko) Version/15.5 Mobile/15E148 Safari/604.1	Thu Jul 14 2022 13:00:59 GMT+0200 (heure d’été d’Europe centrale)	Thu Jul 14 2022 13:01:02 GMT+0200 (heure d’été d’Europe centrale)	28/04/1997
IpqERYuRnZ	male	[["First Task",13269],["Shopping",13427],["Product",9166],["Cart",3222],["Second Task",18246],["Potatoes",64671],["Questionnaire",74299],["Questionnaire",1657796385739]]	null	[1,"5",2,"5",3,"5",4,"5",5,"7",6,"4",7,"3",8,"4",9,"4"]	en	Thu Jul 14 2022 13:01:02 GMT+0200 (heure d’été d’Europe centrale)	"Roboto Serif"	correct	[{"mouse_pos":[329,6358],"mouse_target":"","is_clicked":1,"click_pos":[329,6358],"click_target":"","page":"Shopping"},{"mouse_pos":[329,6358],"mouse_target":"","is_clicked":0,"click_pos":[329,6358],"click_target":"","page":"Shopping"},{"mouse_pos":[329,6358],"mouse_target":"","is_clicked":0,"click_pos":[329,6358],"click_target":"","page":"Shopping"},{"mouse_pos":[329,6358],"mouse_target":"","is_c…	Mozilla/5.0 (iPhone; CPU iPhone OS 15_5 like Mac OS X) AppleWebKit/605.1.15 (KHTML, like Gecko) Version/15.5 Mobile/15E148 Safari/604.1	Thu Jul 14 2022 13:01:00 GMT+0200 (heure d’été d’Europe centrale)	Thu Jul 14 2022 13:01:02 GMT+0200 (heure d’été d’Europe centrale)	28/04/1997
TAnHsKuDi2	male	[["First Task",83198],["Shopping",5371],["Product",10114],["Cart",2533],["Second Task",1302],["Potatoes",3839],["Questionnaire",73280]]	null	[1,"3",2,"3",3,"4",4,"3",5,"4",6,"3",7,"2",8,"2",9,"4"]	en	Thu Jul 14 2022 13:01:25 GMT+0200 (heure d’été d’Europe centrale)	"Roboto Serif"	correct	[{"mouse_pos":[131,826],"mouse_target":"addToCart","is_clicked":1,"click_pos":[131,826],"click_target":"addToCart","page":"Product"},{"mouse_pos":[131,826],"mouse_target":"addToCart","is_clicked":0,"click_pos":[131,826],"click_target":"addToCart","page":"Product"},{"mouse_pos":[131,826],"mouse_target":"addToCart","is_clicked":0,"click_pos":[131,826],"click_target":"addToCart","page":"Product"},{"…	Mozilla/5.0 (Linux; Android 8.0.0; LDN-L21 Build/HUAWEILDN-L21; wv) AppleWebKit/537.36 (KHTML, like Gecko) Version/4.0 Chrome/103.0.5060.71 Mobile Safari/537.36 [FB_IAB/FB4A;FBAV/374.0.0.20.109;]	Thu Jul 14 2022 13:01:20 GMT+0200 (heure d’été d’Europe centrale)	Thu Jul 14 2022 13:01:25 GMT+0200 (heure d’été d’Europe centrale)	06/11/1997
KKAlNpTgg0	male	[["First Task",83198],["Shopping",5371],["Product",10114],["Cart",2533],["Second Task",1302],["Potatoes",3839],["Questionnaire",73280],["Questionnaire",1657796410024]]	null	[1,"3",2,"3",3,"4",4,"3",5,"4",6,"3",7,"2",8,"2",9,"4"]	en	Thu Jul 14 2022 13:01:26 GMT+0200 (heure d’été d’Europe centrale)	"Roboto Serif"	correct	[{"mouse_pos":[131,826],"mouse_target":"addToCart","is_clicked":1,"click_pos":[131,826],"click_target":"addToCart","page":"Product"},{"mouse_pos":[131,826],"mouse_target":"addToCart","is_clicked":0,"click_pos":[131,826],"click_target":"addToCart","page":"Product"},{"mouse_pos":[131,826],"mouse_target":"addToCart","is_clicked":0,"click_pos":[131,826],"click_target":"addToCart","page":"Product"},{"…	Mozilla/5.0 (Linux; Android 8.0.0; LDN-L21 Build/HUAWEILDN-L21; wv) AppleWebKit/537.36 (KHTML, like Gecko) Version/4.0 Chrome/103.0.5060.71 Mobile Safari/537.36 [FB_IAB/FB4A;FBAV/374.0.0.20.109;]	Thu Jul 14 2022 13:01:23 GMT+0200 (heure d’été d’Europe centrale)	Thu Jul 14 2022 13:01:26 GMT+0200 (heure d’été d’Europe centrale)	06/11/1997
itZmlbghoS	male	[["First Task",15180],["Shopping",11718],["Product",8479],["Cart",3651],["Second Task",32184],["Potatoes",107288],["Questionnaire",105007]]	null	[1,"4",2,"5",3,"5",4,"4",5,"7",6,"3",7,"3",8,"4",9,"4"]	en	Thu Jul 14 2022 13:06:29 GMT+0200 (heure d’été d’Europe centrale)	Roboto	correct	[{"mouse_pos":[144,839],"mouse_target":"addToCart","is_clicked":1,"click_pos":[144,839],"click_target":"addToCart","page":"Product"},{"mouse_pos":[144,839],"mouse_target":"addToCart","is_clicked":0,"click_pos":[144,839],"click_target":"addToCart","page":"Product"},{"mouse_pos":[144,839],"mouse_target":"addToCart","is_clicked":0,"click_pos":[144,839],"click_target":"addToCart","page":"Product"},{"…	Mozilla/5.0 (iPhone; CPU iPhone OS 12_5_5 like Mac OS X) AppleWebKit/605.1.15 (KHTML, like Gecko) Version/12.1.2 Mobile/15E148 Safari/604.1	Thu Jul 14 2022 13:06:27 GMT+0200 (heure d’été d’Europe centrale)	Thu Jul 14 2022 13:06:29 GMT+0200 (heure d’été d’Europe centrale)	14/12/1993
cY4K4NaiXm	female	[["First Task",10723],["Shopping",3536],["Product",9796],["Cart",3397],["Second Task",19245],["Potatoes",73270],["Questionnaire",68271]]	null	[1,"5",2,"4",3,"4",4,"5",5,"9",6,"5",7,"4",8,"4",9,"5"]	en	Thu Jul 14 2022 13:06:49 GMT+0200 (heure d’été d’Europe centrale)	Roboto	wrong	[{"mouse_pos":[138,826],"mouse_target":"addToCart","is_clicked":1,"click_pos":[138,826],"click_target":"addToCart","page":"Product"},{"mouse_pos":[138,826],"mouse_target":"addToCart","is_clicked":0,"click_pos":[138,826],"click_target":"addToCart","page":"Product"},{"mouse_pos":[138,826],"mouse_target":"addToCart","is_clicked":0,"click_pos":[138,826],"click_target":"addToCart","page":"Product"},{"…	Mozilla/5.0 (Linux; Android 10; RMX2030) AppleWebKit/537.36 (KHTML, like Gecko) Chrome/103.0.0.0 Mobile Safari/537.36	Thu Jul 14 2022 13:06:44 GMT+0200 (heure d’été d’Europe centrale)	Thu Jul 14 2022 13:06:49 GMT+0200 (heure d’été d’Europe centrale)	14/12/1998
zwRVOPNxPo	male	[["First Task",1657796726920],["Shopping",1657796740901],["Product",1657796752997],["Cart",1657796759416],["Second Task",1657796771931],["Potatoes",1657796783607],["Questionnaire",149822]]	null	[1,"5",2,"4",3,"5",4,"4",5,"8",6,"4",7,"4",8,"4",9,"4"]	en	Thu Jul 14 2022 13:10:08 GMT+0200 (heure d’été d’Europe centrale)	"Roboto Serif"	wrong	[{"mouse_pos":[128,825],"mouse_target":"addToCart","is_clicked":1,"click_pos":[128,825],"click_target":"addToCart","page":"Product"},{"mouse_pos":[128,825],"mouse_target":"addToCart","is_clicked":0,"click_pos":[128,825],"click_target":"addToCart","page":"Product"},{"mouse_pos":[128,825],"mouse_target":"addToCart","is_clicked":0,"click_pos":[128,825],"click_target":"addToCart","page":"Product"},{"…	Mozilla/5.0 (Linux; Android 11; 2201117TG) AppleWebKit/537.36 (KHTML, like Gecko) Chrome/102.0.0.0 Mobile Safari/537.36	Thu Jul 14 2022 13:09:57 GMT+0200 (heure d’été d’Europe centrale)	Thu Jul 14 2022 13:10:08 GMT+0200 (heure d’été d’Europe centrale)	25/10/2000
axV6fz4GLP	male	[["First Task",14680],["Shopping",9547],["Product",11488],["Cart",2024],["Second Task",4243],["Potatoes",3491],["Questionnaire",42119]]	null	[1,"5",2,"5",3,"5",4,"5",5,"10",6,"5",7,"5",8,"5",9,"5"]	en	Thu Jul 14 2022 13:18:16 GMT+0200 (heure d’été d’Europe centrale)	"Roboto Serif"	correct	[{"mouse_pos":[230,3302],"mouse_target":"","is_clicked":1,"click_pos":[230,3302],"click_target":"","page":"Shopping"},{"mouse_pos":[230,3302],"mouse_target":"","is_clicked":0,"click_pos":[230,3302],"click_target":"","page":"Shopping"},{"mouse_pos":[230,3302],"mouse_target":"","is_clicked":0,"click_pos":[230,3302],"click_target":"","page":"Shopping"},{"mouse_pos":[230,3302],"mouse_target":"","is_c…	Mozilla/5.0 (Linux; Android 11; 2201117TG Build/RKQ1.211001.001; wv) AppleWebKit/537.36 (KHTML, like Gecko) Version/4.0 Chrome/103.0.5060.71 Mobile Safari/537.36 [FB_IAB/FB4A;FBAV/374.0.0.20.109;]	Thu Jul 14 2022 13:18:12 GMT+0200 (heure d’été d’Europe centrale)	Thu Jul 14 2022 13:18:16 GMT+0200 (heure d’été d’Europe centrale)	01/01/2003
EfMgB7MpEL	male	[["First Task",8739],["Shopping",7175],["Product",9071],["Product",9071],["Cart",1556],["Cart",1087],["Second Task",3528],["Potatoes",116457],["Questionnaire",150721]]	null	[1,"4",2,"3",3,"4",4,"4",5,"9",6,"4",7,"2",8,"5",9,"4"]	en	Thu Jul 14 2022 13:29:24 GMT+0200 (heure d’été d’Europe centrale)	"Roboto Serif"	correct	[{"mouse_pos":[111,834],"mouse_target":"addToCart","is_clicked":1,"click_pos":[111,834],"click_target":"addToCart","page":"Product"},{"mouse_pos":[111,834],"mouse_target":"addToCart","is_clicked":0,"click_pos":[111,834],"click_target":"addToCart","page":"Product"},{"mouse_pos":[111,834],"mouse_target":"addToCart","is_clicked":0,"click_pos":[111,834],"click_target":"addToCart","page":"Product"},{"…	Mozilla/5.0 (X11; Linux x86_64) AppleWebKit/537.36 (KHTML, like Gecko) Chrome/100.0.4896.79 Safari/537.36	Thu Jul 14 2022 13:29:21 GMT+0200 (heure d’été d’Europe centrale)	Thu Jul 14 2022 13:29:24 GMT+0200 (heure d’été d’Europe centrale)	05/05/2000
8SA6FN2CwL	male	[["First Task",50917],["Shopping",11882],["Product",5004],["Cart",3776],["Second Task",4094],["Potatoes",25672],["Questionnaire",91496]]	null	[1,"5",2,"5",3,"5",4,"4",5,"9",6,"4",7,"4",8,"4",9,"4"]	en	Thu Jul 14 2022 13:38:03 GMT+0200 (heure d’été d’Europe centrale)	Roboto Serif	wrong	[{"mouse_pos":[415,123],"mouse_target":"","is_clicked":0,"click_pos":[0,0],"click_target":"","page":"First Task"},{"mouse_pos":[451,167],"mouse_target":"","is_clicked":0,"click_pos":[0,0],"click_target":"","page":"First Task"},{"mouse_pos":[437,183],"mouse_target":"","is_clicked":0,"click_pos":[0,0],"click_target":"","page":"First Task"},{"mouse_pos":[586,296],"mouse_target":"","is_clicked":0,"cl…	Mozilla/5.0 (Windows NT 10.0; Win64; x64; rv:102.0) Gecko/20100101 Firefox/102.0	Thu Jul 14 2022 13:38:01 GMT+0200 (heure d’été d’Europe centrale)	Thu Jul 14 2022 13:38:03 GMT+0200 (heure d’été d’Europe centrale)	19/12/2000
yGNH2PipNd	female	[["First Task",3993],["Shopping",8296],["Product",7056],["Cart",1056],["Second Task",16436],["Potatoes",80427],["Questionnaire",68444]]	null	[1,"4",2,"4",3,"4",4,"5",5,"9",6,"3",7,"4",8,"5",9,"5"]	en	Thu Jul 14 2022 13:39:48 GMT+0200 (heure d’été d’Europe centrale)	"Roboto Serif"	correct	[{"mouse_pos":[120,850],"mouse_target":"addToCart","is_clicked":1,"click_pos":[120,850],"click_target":"addToCart","page":"Product"},{"mouse_pos":[120,850],"mouse_target":"addToCart","is_clicked":0,"click_pos":[120,850],"click_target":"addToCart","page":"Product"},{"mouse_pos":[120,850],"mouse_target":"addToCart","is_clicked":0,"click_pos":[120,850],"click_target":"addToCart","page":"Product"},{"…	Mozilla/5.0 (iPhone; CPU iPhone OS 15_5 like Mac OS X) AppleWebKit/605.1.15 (KHTML, like Gecko) Version/15.5 Mobile/15E148 Safari/604.1	Thu Jul 14 2022 13:39:45 GMT+0200 (heure d’été d’Europe centrale)	Thu Jul 14 2022 13:39:48 GMT+0200 (heure d’été d’Europe centrale)	08/02/2000
sJTVyXC0BF	male	[["First Task",1657798746327],["Shopping",1657798757252],["Shopping",12531],["Product",15597],["Cart",2764],["Second Task",16239],["Potatoes",4150],["Questionnaire",82844]]	null	[1,"2",2,"3",3,"3",4,"2",5,"0",6,"3",7,"3",8,"3",9,"3"]	en	Thu Jul 14 2022 13:43:09 GMT+0200 (heure d’été d’Europe centrale)	"Roboto Serif"	wrong	[{"mouse_pos":[210,4654],"mouse_target":"viewDetails-lemons","is_clicked":1,"click_pos":[210,4654],"click_target":"viewDetails-lemons","page":"Shopping"},{"mouse_pos":[210,4654],"mouse_target":"viewDetails-lemons","is_clicked":0,"click_pos":[210,4654],"click_target":"viewDetails-lemons","page":"Shopping"},{"mouse_pos":[210,4654],"mouse_target":"viewDetails-lemons","is_clicked":0,"click_pos":[210,…	Mozilla/5.0 (iPhone; CPU iPhone OS 15_5 like Mac OS X) AppleWebKit/605.1.15 (KHTML, like Gecko) Version/15.5 Mobile/15E148 Safari/604.1	Thu Jul 14 2022 13:43:06 GMT+0200 (heure d’été d’Europe centrale)	Thu Jul 14 2022 13:43:09 GMT+0200 (heure d’été d’Europe centrale)	12/06/2000
y1ICTVG3D4	male	[["First Task",66532],["Shopping",6387],["Product",25422],["Cart",107417],["Second Task",21548],["Potatoes",72168],["Questionnaire",85102]]	null	[1,"5",2,"4",3,"5",4,"5",5,"9",6,"4",7,"4",8,"5",9,"4"]	en	Thu Jul 14 2022 14:15:10 GMT+0200 (heure d’été d’Europe centrale)	Roboto	correct	[{"mouse_pos":[89,823],"mouse_target":"addToCart","is_clicked":1,"click_pos":[89,823],"click_target":"addToCart","page":"Product"},{"mouse_pos":[89,823],"mouse_target":"addToCart","is_clicked":0,"click_pos":[89,823],"click_target":"addToCart","page":"Product"},{"mouse_pos":[89,823],"mouse_target":"addToCart","is_clicked":0,"click_pos":[89,823],"click_target":"addToCart","page":"Product"},{"mouse_…	Mozilla/5.0 (Linux; Android 12; V2036) AppleWebKit/537.36 (KHTML, like Gecko) Chrome/103.0.0.0 Mobile Safari/537.36	Thu Jul 14 2022 14:14:56 GMT+0200 (heure d’été d’Europe centrale)	Thu Jul 14 2022 14:15:10 GMT+0200 (heure d’été d’Europe centrale)	13/03/2001
rLDaA9ZLjb	male	[["First Task",66532],["Shopping",6387],["Product",25422],["Cart",107417],["Second Task",21548],["Potatoes",72168],["Questionnaire",85102],["Questionnaire",1657800815430]]	null	[1,"5",2,"4",3,"5",4,"5",5,"9",6,"4",7,"4",8,"5",9,"4"]	en	Thu Jul 14 2022 14:15:12 GMT+0200 (heure d’été d’Europe centrale)	Roboto	correct	[{"mouse_pos":[89,823],"mouse_target":"addToCart","is_clicked":1,"click_pos":[89,823],"click_target":"addToCart","page":"Product"},{"mouse_pos":[89,823],"mouse_target":"addToCart","is_clicked":0,"click_pos":[89,823],"click_target":"addToCart","page":"Product"},{"mouse_pos":[89,823],"mouse_target":"addToCart","is_clicked":0,"click_pos":[89,823],"click_target":"addToCart","page":"Product"},{"mouse_…	Mozilla/5.0 (Linux; Android 12; V2036) AppleWebKit/537.36 (KHTML, like Gecko) Chrome/103.0.0.0 Mobile Safari/537.36	Thu Jul 14 2022 14:15:00 GMT+0200 (heure d’été d’Europe centrale)	Thu Jul 14 2022 14:15:12 GMT+0200 (heure d’été d’Europe centrale)	13/03/2001
KDUQv5HrSG	female	[["First Task",20141],["Shopping",4872],["Product",10688],["Cart",3512],["Second Task",21682],["Potatoes",15506],["Questionnaire",84392]]	null	[1,"4",2,"4",3,"4",4,"4",5,"6",6,"4",7,"4",8,"4",9,"4"]	en	Thu Jul 14 2022 14:18:13 GMT+0200 (heure d’été d’Europe centrale)	"Roboto Serif"	correct	[{"mouse_pos":[207,115],"mouse_target":"","is_clicked":1,"click_pos":[207,115],"click_target":"","page":"First Task"},{"mouse_pos":[207,115],"mouse_target":"","is_clicked":0,"click_pos":[207,115],"click_target":"","page":"First Task"},{"mouse_pos":[207,115],"mouse_target":"","is_clicked":0,"click_pos":[207,115],"click_target":"","page":"First Task"},{"mouse_pos":[207,115],"mouse_target":"","is_cl…	Mozilla/5.0 (Linux; U; Android 11; en-us; Redmi Note 8 Build/RKQ1.201004.002) AppleWebKit/537.36 (KHTML, like Gecko) Version/4.0 Chrome/89.0.4389.116 Mobile Safari/537.36 XiaoMi/MiuiBrowser/13.9.0-gn	Thu Jul 14 2022 14:23:19 GMT+0200 (heure d’été d’Europe centrale)	Thu Jul 14 2022 14:18:13 GMT+0200 (heure d’été d’Europe centrale)	04/06/2003
8dNW2IcyMV	male	[["First Task",8910],["Shopping",8440],["Product",7127],["Cart",2541],["Second Task",12730],["Potatoes",60532],["Questionnaire",45204]]	null	[1,"5",2,"4",3,"5",4,"5",5,"10",6,"5",7,"5",8,"5",9,"5"]	en	Thu Jul 14 2022 14:36:28 GMT+0200 (heure d’été d’Europe centrale)	Roboto	correct	[{"mouse_pos":[218,397],"mouse_target":"continue1","is_clicked":0,"click_pos":[0,0],"click_target":"","page":"First Task"},{"mouse_pos":[238,6219],"mouse_target":"","is_clicked":1,"click_pos":[238,6219],"click_target":"","page":"Shopping"},{"mouse_pos":[238,6219],"mouse_target":"","is_clicked":0,"click_pos":[238,6219],"click_target":"","page":"Shopping"},{"mouse_pos":[238,6219],"mouse_target":"",…	Mozilla/5.0 (iPhone; CPU iPhone OS 15_5 like Mac OS X) AppleWebKit/605.1.15 (KHTML, like Gecko) Version/15.5 Mobile/15E148 Safari/604.1	Thu Jul 14 2022 14:36:26 GMT+0200 (heure d’été d’Europe centrale)	Thu Jul 14 2022 14:36:28 GMT+0200 (heure d’été d’Europe centrale)	01/01/1999
bxIpHbjfII	male	[["First Task",12248],["Shopping",6483],["Product",6162],["Cart",2409],["Second Task",28348],["Potatoes",49100],["Questionnaire",73703]]	null	[1,"3",2,"3",3,"2",4,"3",5,"3",6,"3",7,"2",8,"2",9,"3"]	en	Thu Jul 14 2022 14:52:33 GMT+0200 (heure d’été d’Europe centrale)	"Roboto Serif"	correct	[{"mouse_pos":[245,6019],"mouse_target":"","is_clicked":1,"click_pos":[245,6019],"click_target":"","page":"Shopping"},{"mouse_pos":[245,6019],"mouse_target":"","is_clicked":0,"click_pos":[245,6019],"click_target":"","page":"Shopping"},{"mouse_pos":[245,6019],"mouse_target":"","is_clicked":0,"click_pos":[245,6019],"click_target":"","page":"Shopping"},{"mouse_pos":[245,6019],"mouse_target":"","is_c…	Mozilla/5.0 (Linux; Android 11; SM-A207F) AppleWebKit/537.36 (KHTML, like Gecko) Chrome/90.0.4430.210 Mobile Safari/537.36	Thu Jul 14 2022 14:52:30 GMT+0200 (heure d’été d’Europe centrale)	Thu Jul 14 2022 14:52:33 GMT+0200 (heure d’été d’Europe centrale)	18/01/1999
i4z4ttLu96	male	[["First Task",13944],["Shopping",3329],["Product",14467],["Cart",8031],["Second Task",45749],["Potatoes",6570],["Questionnaire",51214]]	null	[1,"5",2,"5",3,"4",4,"5",5,"7",6,"4",7,"4",8,"4",9,"4"]	en	Thu Jul 14 2022 14:55:49 GMT+0200 (heure d’été d’Europe centrale)	Roboto	wrong	[{"mouse_pos":[141,832],"mouse_target":"addToCart","is_clicked":1,"click_pos":[141,832],"click_target":"addToCart","page":"Product"},{"mouse_pos":[141,832],"mouse_target":"addToCart","is_clicked":0,"click_pos":[141,832],"click_target":"addToCart","page":"Product"},{"mouse_pos":[141,832],"mouse_target":"addToCart","is_clicked":0,"click_pos":[141,832],"click_target":"addToCart","page":"Product"},{"…	Mozilla/5.0 (Linux; Android 8.1.0; CPH1909) AppleWebKit/537.36 (KHTML, like Gecko) Chrome/103.0.0.0 Mobile Safari/537.36	Thu Jul 14 2022 14:55:47 GMT+0200 (heure d’été d’Europe centrale)	Thu Jul 14 2022 14:55:49 GMT+0200 (heure d’été d’Europe centrale)	10/11/1997
BBmDJjpEdd	male	[["First Task",13944],["Shopping",3329],["Product",14467],["Cart",8031],["Second Task",45749],["Potatoes",6570],["Questionnaire",51214],["Questionnaire",1657803298650]]	null	[1,"5",2,"5",3,"4",4,"5",5,"7",6,"4",7,"4",8,"4",9,"4"]	en	Thu Jul 14 2022 14:55:50 GMT+0200 (heure d’été d’Europe centrale)	Roboto	wrong	[{"mouse_pos":[141,832],"mouse_target":"addToCart","is_clicked":1,"click_pos":[141,832],"click_target":"addToCart","page":"Product"},{"mouse_pos":[141,832],"mouse_target":"addToCart","is_clicked":0,"click_pos":[141,832],"click_target":"addToCart","page":"Product"},{"mouse_pos":[141,832],"mouse_target":"addToCart","is_clicked":0,"click_pos":[141,832],"click_target":"addToCart","page":"Product"},{"…	Mozilla/5.0 (Linux; Android 8.1.0; CPH1909) AppleWebKit/537.36 (KHTML, like Gecko) Chrome/103.0.0.0 Mobile Safari/537.36	Thu Jul 14 2022 14:55:49 GMT+0200 (heure d’été d’Europe centrale)	Thu Jul 14 2022 14:55:50 GMT+0200 (heure d’été d’Europe centrale)	10/11/1997
afL56ytevB	male	[["First Task",40700],["Shopping",11683],["Product",13600],["Cart",12493],["Second Task",32774],["Potatoes",34125],["Questionnaire",124783]]	null	[1,"5",2,"5",3,"5",4,"5",5,"10",6,"5",7,"5",8,"5",9,"5"]	en	Thu Jul 14 2022 14:58:29 GMT+0200 (heure d’été d’Europe centrale)	"Roboto Serif"	correct	[{"mouse_pos":[197,5254],"mouse_target":"","is_clicked":1,"click_pos":[197,5254],"click_target":"","page":"Shopping"},{"mouse_pos":[197,5254],"mouse_target":"","is_clicked":0,"click_pos":[197,5254],"click_target":"","page":"Shopping"},{"mouse_pos":[197,5254],"mouse_target":"","is_clicked":0,"click_pos":[197,5254],"click_target":"","page":"Shopping"},{"mouse_pos":[197,5254],"mouse_target":"","is_c…	Mozilla/5.0 (Linux; Android 9; TECNO BB4k) AppleWebKit/537.36 (KHTML, like Gecko) Chrome/101.0.0.0 Mobile Safari/537.36	Thu Jul 14 2022 14:58:21 GMT+0200 (heure d’été d’Europe centrale)	Thu Jul 14 2022 14:58:29 GMT+0200 (heure d’été d’Europe centrale)	04/03/2019
kndxZ9auj5	male	[["First Task",40700],["Shopping",11683],["Product",13600],["Cart",12493],["Second Task",32774],["Potatoes",34125],["Questionnaire",124783],["Questionnaire",1657803377875]]	null	[1,"5",2,"5",3,"5",4,"5",5,"10",6,"5",7,"5",8,"5",9,"5"]	en	Thu Jul 14 2022 14:58:43 GMT+0200 (heure d’été d’Europe centrale)	"Roboto Serif"	correct	[{"mouse_pos":[197,5254],"mouse_target":"","is_clicked":1,"click_pos":[197,5254],"click_target":"","page":"Shopping"},{"mouse_pos":[197,5254],"mouse_target":"","is_clicked":0,"click_pos":[197,5254],"click_target":"","page":"Shopping"},{"mouse_pos":[197,5254],"mouse_target":"","is_clicked":0,"click_pos":[197,5254],"click_target":"","page":"Shopping"},{"mouse_pos":[197,5254],"mouse_target":"","is_c…	Mozilla/5.0 (Linux; Android 9; TECNO BB4k) AppleWebKit/537.36 (KHTML, like Gecko) Chrome/101.0.0.0 Mobile Safari/537.36	Thu Jul 14 2022 14:58:22 GMT+0200 (heure d’été d’Europe centrale)	Thu Jul 14 2022 14:58:43 GMT+0200 (heure d’été d’Europe centrale)	04/03/2019
kU4b8JMl3E	male	[["First Task",40700],["Shopping",11683],["Product",13600],["Cart",12493],["Second Task",32774],["Potatoes",34125],["Questionnaire",124783],["Questionnaire",1657803377875],["Questionnaire",124964]]	null	[1,"5",2,"5",3,"5",4,"5",5,"10",6,"5",7,"5",8,"5",9,"5"]	en	Thu Jul 14 2022 14:58:45 GMT+0200 (heure d’été d’Europe centrale)	"Roboto Serif"	correct	[{"mouse_pos":[197,5254],"mouse_target":"","is_clicked":1,"click_pos":[197,5254],"click_target":"","page":"Shopping"},{"mouse_pos":[197,5254],"mouse_target":"","is_clicked":0,"click_pos":[197,5254],"click_target":"","page":"Shopping"},{"mouse_pos":[197,5254],"mouse_target":"","is_clicked":0,"click_pos":[197,5254],"click_target":"","page":"Shopping"},{"mouse_pos":[197,5254],"mouse_target":"","is_c…	Mozilla/5.0 (Linux; Android 9; TECNO BB4k) AppleWebKit/537.36 (KHTML, like Gecko) Chrome/101.0.0.0 Mobile Safari/537.36	Thu Jul 14 2022 14:58:22 GMT+0200 (heure d’été d’Europe centrale)	Thu Jul 14 2022 14:58:45 GMT+0200 (heure d’été d’Europe centrale)	04/03/2019
wEYnfT4n4e	male	[["First Task",15381],["Shopping",18062],["Product",7646],["Cart",24293],["Second Task",20514],["Potatoes",32539],["Questionnaire",83151]]	null	[1,"5",2,"5",3,"5",4,"5",5,"10",6,"5",7,"5",8,"5",9,"5"]	en	Thu Jul 14 2022 14:59:12 GMT+0200 (heure d’été d’Europe centrale)	Roboto	wrong	[{"mouse_pos":[105,832],"mouse_target":"addToCart","is_clicked":1,"click_pos":[105,832],"click_target":"addToCart","page":"Product"},{"mouse_pos":[105,832],"mouse_target":"addToCart","is_clicked":0,"click_pos":[105,832],"click_target":"addToCart","page":"Product"},{"mouse_pos":[105,832],"mouse_target":"addToCart","is_clicked":0,"click_pos":[105,832],"click_target":"addToCart","page":"Product"},{"…	Mozilla/5.0 (Linux; Android 12; SM-A315F) AppleWebKit/537.36 (KHTML, like Gecko) Chrome/103.0.0.0 Mobile Safari/537.36	Thu Jul 14 2022 14:59:10 GMT+0200 (heure d’été d’Europe centrale)	Thu Jul 14 2022 14:59:12 GMT+0200 (heure d’été d’Europe centrale)	12/08/1989
VAkamyw1TX	female	[["First Task",10811],["Shopping",21403],["Product",102011],["Cart",220850],["Second Task",2337],["Potatoes",35574],["Questionnaire",191092]]	null	[1,"5",2,"5",3,"5",4,"5",5,"10",6,"5",7,"5",8,"5",9,"5"]	en	Thu Jul 14 2022 15:20:07 GMT+0200 (heure d’été d’Europe centrale)	"Roboto Serif"	wrong	[{"mouse_pos":[213,99],"mouse_target":"","is_clicked":1,"click_pos":[213,99],"click_target":"","page":"First Task"},{"mouse_pos":[213,99],"mouse_target":"","is_clicked":0,"click_pos":[213,99],"click_target":"","page":"First Task"},{"mouse_pos":[213,99],"mouse_target":"","is_clicked":0,"click_pos":[213,99],"click_target":"","page":"First Task"},{"mouse_pos":[213,99],"mouse_target":"","is_clicked":…	Mozilla/5.0 (Linux; Android 11; SAMSUNG SM-A115F) AppleWebKit/537.36 (KHTML, like Gecko) SamsungBrowser/16.0 Chrome/92.0.4515.166 Mobile Safari/537.36	Thu Jul 14 2022 15:19:31 GMT+0200 (heure d’été d’Europe centrale)	Thu Jul 14 2022 15:20:07 GMT+0200 (heure d’été d’Europe centrale)	15/11/1999
BPMmsqvmcF	male	[["First Task",1391],["Shopping",3400],["Product",5072],["Cart",8451],["Second Task",1658],["Potatoes",20437],["Questionnaire",133512]]	null	[1,"4",2,"4",3,"5",4,"5",5,"7",6,"4",7,"5",8,"5",9,"3"]	en	Thu Jul 14 2022 15:23:59 GMT+0200 (heure d’été d’Europe centrale)	Roboto	correct	[{"mouse_pos":[488,60],"mouse_target":"","is_clicked":0,"click_pos":[0,0],"click_target":"","page":"First Task"},{"mouse_pos":[702,205],"mouse_target":"","is_clicked":0,"click_pos":[0,0],"click_target":"","page":"First Task"},{"mouse_pos":[705,215],"mouse_target":"","is_clicked":0,"click_pos":[0,0],"click_target":"","page":"First Task"},{"mouse_pos":[708,263],"mouse_target":"","is_clicked":0,"cli…	Mozilla/5.0 (Windows NT 10.0; Win64; x64) AppleWebKit/537.36 (KHTML, like Gecko) Chrome/103.0.0.0 Safari/537.36	Thu Jul 14 2022 15:23:56 GMT+0200 (heure d’été d’Europe centrale)	Thu Jul 14 2022 15:23:59 GMT+0200 (heure d’été d’Europe centrale)	02/01/2001
EvO6PUjqIp	male	[["First Task",49856],["Shopping",8506],["Product",15669],["Cart",9946],["Second Task",17572],["Potatoes",85165],["Questionnaire",102859]]	null	[1,"2",2,"1",3,"1",4,"1",5,"1",6,"2",7,"1",8,"3",9,"3"]	en	Thu Jul 14 2022 15:29:03 GMT+0200 (heure d’été d’Europe centrale)	"Roboto Serif"	correct	[{"mouse_pos":[160,869],"mouse_target":"addToCart","is_clicked":1,"click_pos":[160,869],"click_target":"addToCart","page":"Product"},{"mouse_pos":[160,869],"mouse_target":"addToCart","is_clicked":0,"click_pos":[160,869],"click_target":"addToCart","page":"Product"},{"mouse_pos":[160,869],"mouse_target":"addToCart","is_clicked":0,"click_pos":[160,869],"click_target":"addToCart","page":"Product"},{"…	Mozilla/5.0 (Linux; U; Android 9; en-gb; Redmi Note 8 Build/PKQ1.190616.001) AppleWebKit/537.36 (KHTML, like Gecko) Version/4.0 Chrome/89.0.4389.116 Mobile Safari/537.36 XiaoMi/MiuiBrowser/13.6.0-gn	Thu Jul 14 2022 15:29:01 GMT+0200 (heure d’été d’Europe centrale)	Thu Jul 14 2022 15:29:03 GMT+0200 (heure d’été d’Europe centrale)	05/12/1970
[truncated: 62 more rows]
